# Supplementary material for: A structural variant in the 5’-flanking region of the TWIST2 gene affects melanocyte development in belted cattle
Source: PLoS One. 2017 Jun 28;12(6):e0180170. doi: 10.1371/journal.pone.0180170 (PMC5489250; doi:10.1371/journal.pone.0180170)
Supplement: S2 Table — (XLSX) [file pone.0180170.s007.xlsx]

## Sheet: ddPCR copy numbers
S2 Table. Detailed CNV copy numbers as determined by ddPCR.
Lab ID	Phenotype	Raw CNV copy number	CNV integer copy number		Copy number	belted	non-belted
BG01	belted	7.55	7.55		2	2	1322
BG05	belted	6.8	7		3	2	0
BG06	belted	4.79	5		4	16	0
BG08	belted	7.8	7.8		5	94	0
BG11	belted	8	8		6	19	0
BG14	belted	8.24	8		7	51	0
BG15	belted	7.2	7		8	138	0
BG16	belted	7.81	8		9	10	0
BG18	belted	8.04	8		12	1	0
BG19	belted	8.25	8
BG21	belted	8.19	8		Sum	333	1322
BG22	belted	6.13	6
BG25	non-belted	1.89	2
BG27	belted	6.48	6
BG29	belted	8.02	8
BG56	belted	7.5	7.5
BG61	belted	8.11	8
BG62	belted	7.96	8
BG63	belted	8.05	8
BG64	belted	7.98	8
BG65	belted	7.04	7
BG68	belted	4.95	5
BG69	belted	7.79	8
BG70	belted	5.16	5.16
BG71	belted	7.81	8
BG72	belted	8.11	8.11
BG73	belted	6.67	7
BG74	belted	7.67	8
BG75	belted	7.73	8
BG76	belted	6.47	6
BG78	non-belted	1.82	2
BG79	belted	7.53	8
BG80	belted	5.02	5
BG81	belted	7.94	8
BG82	belted	5.22	5.22
BG83	belted	5.07	5
BG84	belted	5.04	5
BG85	belted	7.5	8
BG86	belted	6.44	6.44
BG87	belted	8.26	8
BG88	belted	5.12	5
BG89	belted	7.86	8
BG90	belted	4.89	5
BG91	belted	7.93	8
BG92	belted	7.88	8
BG94	belted	5.15	5
BG95	belted	5.05	5
BG96	belted	8.19	8
BG97	belted	5.05	5
BG98	belted	3.92	4
BG99	belted	7.88	8
BG100	belted	4.93	4.93
BG105	belted	7.36	7
BG106	belted	7.69	8
BG107	belted	7.71	8
BG108	belted	7.75	8
BG109	belted	4.82	4.82
BG110	belted	5.02	5.02
BG111	belted	4.6	4.6
BG112	belted	4.76	4.76
BG113	belted	4.87	4.87
BG115	belted	8.18	8
BG116	belted	7.34	7.3
BG117	belted	3.72	3.72
BG118	belted	4.3	4.3
BG119	belted	8.19	8
BG120	belted	4.61	4.61
BG121	belted	6.96	7
BG122	belted	4.04	4
BG123	belted	6.47	6.47
BG124	belted	7.87	7.87
BG125	belted	4.78	5
BG126	belted	6.6	7
BG127	belted	4.8	5
BG128	belted	4.31	4.39
BG130	belted	6.89	7
BG132	belted	8	8
BG133	belted	7.85	8
BG136	belted	6	6
BG137	belted	7.48	7
BG150	belted	5.47	5
BG152	belted	7.6	7.6
BG155	belted	7.74	8
DB01	belted	6.52	6.52
DB02	belted	6.84	7
DB03	belted	7.73	8
DB04	belted	6.7	7
DB05	belted	5.23	5.23
DB06	belted	6.22	6.22
DB07	belted	4.25	4.25
DB08	belted	3.71	4
DB09	belted	5.94	6
DB11	belted	4.48	4.39
DB12	belted	3.98	4
DB13	belted	4.05	4
DB14	belted	7.47	7
DB16	belted	6.71	7
DB18	belted	6.81	7
DB19	belted	7.24	7
DB20	belted	7.1	7
DB21	belted	7.97	7.97
DB22	belted	6.43	6
DB23	belted	6.35	6
DB24	belted	6.75	7
DB25	belted	6.45	6
DB26	belted	7.51	8
DB27	belted	6.4	6
DB28	belted	7.28	7
DB30	belted	6.62	7
DB32	belted	6.17	6
DB34	belted	6.8	7
DB35	belted	6.84	7
DB37	belted	6.08	6
DB38	belted	3.84	4
DB39	belted	4.25	4
DB40	belted	6.63	7
DB41	belted	6.6	7
DB42	belted	8.15	8
DB43	belted	6.48	6
DB51	belted	7.99	8
DB52	belted	7.72	8
DB53	belted	6.84	7
DB54	belted	7.84	8
DB55	belted	7.94	8
DB56	belted	7.76	8
DB57	belted	7.92	8
DB58	belted	8.11	8
DB59	belted	8.31	8
DB60	belted	8.19	8
DB61	belted	7.78	8
DB62	belted	5.1	5
DB63	belted	8.1	8
DB64	belted	7.7	8
DB65	belted	6.56	6.56
DB66	belted	6.28	6
DB67	belted	8.19	8
DB68	belted	7.32	7
DB69	belted	8.41	8
DB70	belted	8.7	9
DB71	belted	7.52	8
DB72	belted	7.75	8
DB73	belted	8.29	8
DB74	belted	7.87	7.87
DB75	belted	7.84	7.84
DB76	belted	7.99	7.99
DB77	belted	8.23	8
DB78	belted	7.82	8
DB80	belted	7.95	8
DB81	belted	8.16	8
DB82	belted	7.95	8
DB83	belted	7.94	7.94
DB84	belted	8.37	8
DB85	belted	8.47	8.47
DB86	belted	8.07	8
DB87	belted	8.01	8
DB88	belted	7.8	8
DB90	belted	8.09	8
DB91	belted	6.4	6
DB92	belted	8.3	8
DB95	belted	7.47	7
DB96	belted	4.82	5
DB100	belted	7.05	7
DB102	belted	4.55	5
DB103	belted	4.57	5
DB104	belted	7.31	7
DB105	belted	7.3	7
DB106	belted	7.47	7
DB108	belted	4.8	5
FR 07/32906	non-belted	1.97	1.97
FR 07/32907	non-belted	1.96	1.96
FR 07/32908	non-belted	1.97	1.97
FR 07/32916	non-belted	1.85	1.85
FR 07/32978	non-belted	1.98	1.98
FR 07/32979	non-belted	2.03	2.03
FR 07/32980	non-belted	1.94	1.94
FR 07/32981	non-belted	2.07	2.07
FR 07/33021	non-belted	1.97	1.97
FR 07/33053	non-belted	1.95	1.95
FR 07/33057	non-belted	1.9	1.9
FR 07/33058	non-belted	2.02	2.02
FR 07/33196	non-belted	1.92	1.92
FR 07/33285	non-belted	1.98	1.98
FR 07/33286	non-belted	1.69	1.69
FR 07/33337	non-belted	2.02	2.02
FR 07/33338	non-belted	1.93	1.93
FR 07/33339	non-belted	2.02	2.02
FR 07/33340	non-belted	1.98	1.98
FR 07/33399	non-belted	2.11	2.11
FR 07/33400	non-belted	2.03	2.03
FR 07/33401	non-belted	2.03	2.03
FR 07/33402	non-belted	1.95	1.95
FR 07/33403	non-belted	2.06	2.06
FR 07/33404	non-belted	2.02	2.02
FR 07/33405	non-belted	1.89	1.89
FR 07/33406	non-belted	1.92	1.92
FR 07/33408	non-belted	1.89	1.89
FR 07/33412	non-belted	1.91	1.91
FR 11/51869	non-belted	1.97	2
FR 11/51875	non-belted	1.85	2
FR 11/51877	non-belted	1.86	2
FR 11/51878	non-belted	1.86	2
FR 11/51879	non-belted	1.95	2
FR 11/51881	non-belted	1.95	2
FR 11/51882	non-belted	1.89	2
FR 11/51883	non-belted	1.93	2
FR 11/51885	non-belted	1.74	2
FR 11/51888	non-belted	2.08	2
FR 11/51889	non-belted	2	2
FR 11/51890	non-belted	1.73	2
FR 11/51924	non-belted	1.93	2
FR 11/51927	non-belted	1.82	2
FR 11/51928	non-belted	1.89	2
FR 11/51937	non-belted	1.94	2
FR 11/51939	non-belted	1.79	2
FR 11/51940	non-belted	1.84	2
FR 11/51942	non-belted	1.78	2
FR 11/51943	non-belted	1.95	2
FR 11/51944	non-belted	1.94	2
FR 12/25064	non-belted	1.98	2
FR 12/25071	non-belted	1.98	2
FR 12/25073	non-belted	1.93	2
FR 12/25074	non-belted	1.9	2
FR 12/25079	non-belted	1.83	2
FR 12/25082	non-belted	1.92	2
FR 12/25084	non-belted	1.91	2
FR 12/25100	non-belted	1.83	2
FR 12/25101	non-belted	1.93	2
FR 12/25102	non-belted	2	2
FR 12/25106	non-belted	1.92	2
FR 12/25107	non-belted	1.92	2
FR 12/25108	non-belted	1.77	2
FR 12/25109	non-belted	1.78	2
FR 12/25116	non-belted	1.93	2
FR 12/25121	non-belted	1.84	2
FR 12/25123	non-belted	1.81	2
FR 12/25125	non-belted	1.88	2
FR 12/25221	non-belted	1.95	2
FR 12/25222	non-belted	1.92	2
FR 12/25227	non-belted	1.94	2
FR 12/25232	non-belted	1.93	2
FR 12/25303	non-belted	1.88	2
FR 12/25304	non-belted	1.86	2
FR 12/25314	non-belted	1.92	2
FR 12/25315	non-belted	1.81	2
FR 12/25514	non-belted	1.9	1.9
FR 12/25515	non-belted	1.96	1.96
FR 12/25516	non-belted	1.95	1.95
FR 12/25519	non-belted	1.94	1.94
FR 12/25520	non-belted	1.9	1.9
FR 12/25521	non-belted	1.95	1.95
FR 12/25522	non-belted	1.93	1.93
FR 12/25523	non-belted	1.92	1.92
FR 12/25524	non-belted	1.92	1.92
FR 12/25525	non-belted	1.96	1.96
FR 12/25527	non-belted	1.89	1.89
FR 12/25528	non-belted	2	2
FR 12/25529	non-belted	1.85	1.85
FR 12/25532	non-belted	1.87	1.87
FR 12/25533	non-belted	2.01	2.01
FR 12/25534	non-belted	1.86	1.86
FR 12/25541	non-belted	1.95	1.95
FR 12/25546	non-belted	1.98	1.98
FR 12/25547	non-belted	1.88	1.88
FR 12/25598	non-belted	2.28	2
FR 12/25599	non-belted	1.96	1.96
FR 12/25600	non-belted	1.8	2
FR 12/25601	non-belted	1.87	1.87
FR 12/25602	non-belted	1.99	1.99
FR 12/25603	non-belted	1.86	1.86
FR 12/25604	non-belted	1.88	1.88
FR 12/25612	non-belted	1.89	1.89
FR 12/25614	non-belted	1.92	1.92
FR 12/25720	non-belted	2	2
FR 12/25722	non-belted	1.85	1.85
FR 12/25725	non-belted	1.89	1.89
FR 12/25727	non-belted	2.02	2.02
FR 12/25733	non-belted	2.01	2.01
FR 12/25788	non-belted	1.97	1.97
FR 12/25789	non-belted	2.07	2.07
FR 12/25790	non-belted	2.07	2.07
FR 12/25791	non-belted	1.83	1.83
FR 12/25792	non-belted	1.95	1.95
FR 12/25797	non-belted	1.87	1.87
FR 12/25798	non-belted	1.94	1.94
FR 12/25799	non-belted	1.96	1.96
FR 12/25800	non-belted	1.89	1.89
FR 12/25801	non-belted	1.96	1.96
FR 12/25802	non-belted	1.86	1.86
FR 12/25803	non-belted	1.86	1.86
FR 12/25804	non-belted	1.89	1.89
FR 12/25806	non-belted	1.92	1.92
FR 12/25807	non-belted	1.87	1.87
FR 12/25815	non-belted	1.87	1.87
FR 12/25822	non-belted	1.87	1.87
FR 12/25826	non-belted	1.98	1.98
FR 12/25827	non-belted	1.94	1.94
FR 12/25828	non-belted	2.06	2.06
FR 12/25829	non-belted	1.88	1.88
FR 12/25830	non-belted	1.98	1.98
FR 12/25864	non-belted	1.97	1.97
FR 12/25865	non-belted	1.96	1.96
FR 12/25867	non-belted	1.85	1.85
FR 12/25869	non-belted	1.64	1.64
FR 12/25871	non-belted	1.95	1.95
FR 12/25875	non-belted	1.87	1.87
FR 12/25878	non-belted	1.77	1.77
FR 12/25884	non-belted	2.02	2.02
FR 12/25889	non-belted	1.93	1.93
FR 12/25891	non-belted	1.91	1.91
FR 12/25981	non-belted	1.94	1.94
FR 12/25982	non-belted	1.64	1.64
FR 12/25983	non-belted	1.84	1.84
FR 12/25984	non-belted	1.88	1.88
FR 12/25985	non-belted	1.82	1.82
FR 12/25987	non-belted	2	2
FR 12/25988	non-belted	1.98	1.98
FR 12/25989	non-belted	1.9	1.9
FR 12/25990	non-belted	1.92	1.92
FR 12/25991	non-belted	1.86	1.86
FR 12/25992	non-belted	1.87	1.87
FR 12/25993	non-belted	1.78	1.78
FR 12/25994	non-belted	1.92	1.92
FR 12/25997	non-belted	1.93	1.93
FR 12/26003	non-belted	1.75	1.75
FR 12/26004	non-belted	1.81	1.81
FR 12/26006	non-belted	1.83	1.83
FR 12/26007	non-belted	1.9	1.9
FR 12/26008	non-belted	1.87	1.87
FR 12/26022	non-belted	1.75	1.75
FR 12/26023	non-belted	1.86	1.86
FR 12/26025	non-belted	1.85	1.85
FR 12/26026	non-belted	1.8	1.8
FR 12/26028	non-belted	1.99	1.99
FR 12/26080	non-belted	1.96	1.96
FR 12/26084	non-belted	1.9	1.9
FR 12/26085	non-belted	1.98	1.98
FR 12/26086	non-belted	1.91	1.91
FR 12/26088	non-belted	1.89	1.89
FR 12/26089	non-belted	1.91	1.91
FR 12/26091	non-belted	1.95	1.95
FR 12/26092	non-belted	1.97	1.97
FR 12/26093	non-belted	1.9	2
FR 12/26094	non-belted	1.95	1.95
FR 12/26110	non-belted	2.02	2.02
FR 12/26111	non-belted	1.89	1.89
FR 12/26115	non-belted	1.8	1.8
FR 12/26118	non-belted	1.87	1.87
FR 12/26121	non-belted	1.89	1.89
FR 12/26122	non-belted	1.9	1.9
FR 12/26130	non-belted	1.91	1.91
FR 12/26131	non-belted	1.94	1.94
FR 12/26144	non-belted	1.82	1.82
FR 12/26145	non-belted	1.9	1.9
FR 12/26146	non-belted	1.93	1.93
FR 12/26151	non-belted	1.95	1.95
FR 12/26152	non-belted	1.87	2
FR 12/26153	non-belted	1.95	1.95
FR 12/26154	non-belted	1.91	1.91
FR 12/26155	non-belted	1.86	1.86
FR 12/26159	non-belted	1.92	1.92
FR 12/26169	non-belted	1.84	1.84
GU019	belted	8.15	8
GU21	belted	7.89	8
GU42	belted	4.92	4.92
GU53	belted	7.55	8
GU55	belted	8.33	8
GU67	non-belted	1.69	2
GU72	belted	5.07	5
GU203	belted	4.95	4.95
GU204	belted	5.07	5.07
GU212	belted	5	5
GU303	non-belted	2.16	2.16
GU304	non-belted	2.15	2
GU307	non-belted	2.05	2.05
GU327	non-belted	2.03	2.03
GU328	non-belted	2.17	2.17
GU337	non-belted	2.02	2
GU342	non-belted	2.02	2
GU343	non-belted	1.98	2
GU344	belted	4.97	5
GU347	belted	5.06	5
GU348	non-belted	2.01	2
GU349	non-belted	1.9	2
GU351	non-belted	1.99	2
GU354	belted	8.69	9
GU356	non-belted	1.96	2
GU357	non-belted	2.01	2
GU359	belted	5.32	5
GU362	non-belted	2.1	2
GU363	belted	4.2	4
GU364	belted	5.44	5
GU365	belted	5.11	5
GU366	belted	7.88	8
GU372	belted	5.24	5
GU373	non-belted	1.9	2
GU377	belted	4.64	5
GU381	belted	5.2	5
GU383	belted	4.96	4.96
GU384	belted	4.96	4.96
GU385	belted	4.67	5
GU387	belted	4.9	5
GU388	belted	5.03	5
GU391	belted	4.99	5
GU392	belted	7.93	8
GU393	belted	6.9	6.9
GU394	belted	5.07	5
GU395	belted	5.14	5
GU399	belted	5.08	5
GU401	belted	4.48	5
GU404	belted	5.23	5
GU405	non-belted	1.95	2
GU406	non-belted	1.95	2
GU407	non-belted	2.02	2
GU408	non-belted	1.94	2
GU409	non-belted	1.88	2
GU410	non-belted	2.02	2
GU411	non-belted	1.97	2
GU412	non-belted	1.88	2
GU413	non-belted	1.89	2
GU414	non-belted	1.97	2
GU415	belted	5.04	5
GU419	belted	4.96	5
GU421	non-belted	2.07	2
GU422	belted	4.96	5
GU423	belted	4.87	5
GU427	belted	4.82	5
GU428	belted	5.05	5
GU429	belted	5.01	5
GU433	belted	4.98	5
GU435	belted	7.91	8
GU436	belted	5.05	5
GU437	belted	7.98	8
GU438	belted	4.75	5
GU439	belted	4.7	5
GU440	belted	5.11	5
GU441	belted	5.31	5
GU442	belted	5.28	5
GU443	belted	5.9	6
GU447	belted	4.86	5
GU448	belted	5.25	5
GU451	belted	5.03	5
GU455	belted	5.07	5
GU456	belted	4.8	5
GU457	belted	4.89	5
GU458	belted	4.77	5
GU459	belted	4.87	5
GU460	belted	5.01	5
GU461	belted	2.85	3
GU462	belted	4.9	5
GU463	belted	4.95	5
GU464	belted	4.84	5
GU465	belted	3.44	3
GU466	belted	4.83	5
GU467	non-belted	1.91	2
GU468	non-belted	1.99	2
GU469	belted	4.82	5
07/33413	non-belted	1.86	1.86
07/33414	non-belted	1.95	1.95
07/33415	non-belted	1.99	1.99
07/33489	non-belted	2.06	2.06
09/46496	non-belted	2.02	2.02
09/46497	non-belted	1.95	1.95
09/46498	non-belted	2.05	2.05
09/46499	non-belted	1.99	1.99
09/46500	non-belted	1.87	2
09/46501	non-belted	2	2
09/46502	non-belted	2.06	2.06
09/46503	non-belted	2.07	2.07
10/32533	non-belted	2	2
10/32534	non-belted	2.04	2.04
10/32535	non-belted	2	2
10/32537	non-belted	2.07	2.07
10/32540	non-belted	1.91	1.91
10/32541	non-belted	1.97	1.97
10/32542	non-belted	2.08	2.08
10/32544	non-belted	1.91	1.91
10/32548	non-belted	1.94	1.94
10/32549	non-belted	1.85	1.85
10/32551	non-belted	1.89	1.89
10/32553	non-belted	1.93	1.93
10/32554	non-belted	1.85	1.85
10/32605	non-belted	1.93	1.93
10/32606	non-belted	2.06	2.06
10/32607	non-belted	1.83	1.83
10/32608	non-belted	1.96	1.96
10/32610	non-belted	2.01	2.01
10/32611	non-belted	2.04	2.04
10/32612	non-belted	2	2
10/32619	non-belted	1.96	1.96
10/32631	non-belted	1.91	1.91
10/32683	non-belted	1.95	1.95
10/32684	non-belted	1.98	2
10/32685	non-belted	1.97	1.97
10/32686	non-belted	2.04	2.04
10/32687	non-belted	1.96	1.96
10/32688	non-belted	1.88	1.88
10/32689	non-belted	1.94	1.94
10/32692	non-belted	2.05	2.05
10/32695	non-belted	1.95	1.95
10/32696	non-belted	1.92	1.92
10/32698	non-belted	1.95	1.95
10/32699	non-belted	1.92	1.92
10/32704	non-belted	1.94	1.94
10/32705	non-belted	2.01	2.01
10/32707	non-belted	1.92	1.92
10/32708	non-belted	1.95	1.95
10/32750	non-belted	1.99	1.99
10/32751	non-belted	2.07	2.07
10/32752	non-belted	2.06	2.06
10/32753	non-belted	1.97	1.97
10/32758	non-belted	1.84	1.84
10/32765	non-belted	2	2
10/32787	non-belted	1.75	1.75
10/32788	non-belted	1.95	1.95
10/32904	non-belted	1.91	1.91
10/32910	non-belted	1.93	1.93
10/33058	non-belted	2.11	2.11
10/33059	non-belted	2.05	2.05
10/33060	non-belted	2.04	2.04
10/33061	non-belted	2.06	2.06
10/33062	non-belted	1.87	1.87
10/33063	non-belted	1.94	1.94
10/33064	non-belted	1.91	1.91
10/33066	non-belted	1.77	1.77
10/33067	non-belted	1.92	1.92
10/33081	non-belted	1.87	1.87
10/33084	non-belted	1.89	1.89
10/33085	non-belted	1.89	1.89
10/33086	non-belted	1.86	1.86
10/33087	non-belted	1.89	1.89
10/33088	non-belted	1.95	1.95
10/33089	non-belted	1.86	1.86
10/33155	non-belted	1.9	1.9
10/33156	non-belted	1.99	1.99
10/33157	non-belted	2.08	2.08
10/33159	non-belted	1.99	1.99
10/33160	non-belted	1.94	1.94
10/33161	non-belted	1.94	1.94
10/33162	non-belted	1.94	1.94
10/33163	non-belted	2.1	2.1
10/33164	non-belted	1.91	1.91
10/33172	non-belted	1.93	1.93
10/33173	non-belted	1.93	1.93
10/33178	non-belted	1.94	1.94
10/33183	non-belted	1.86	1.86
10/33184	non-belted	1.88	1.88
10/33185	non-belted	1.86	1.86
10/33186	non-belted	1.88	1.88
10/33187	non-belted	1.84	1.84
10/33188	non-belted	1.91	1.91
10/33189	non-belted	1.86	1.86
10/33245	non-belted	1.99	1.99
10/33246	non-belted	1.88	1.88
10/33247	non-belted	1.97	1.97
10/33248	non-belted	2.04	2.04
10/33249	non-belted	2.03	2.03
10/33250	non-belted	2	2
10/33251	non-belted	2	2
10/33252	non-belted	1.84	1.84
10/33253	non-belted	1.83	1.83
10/33254	non-belted	1.97	1.97
10/33255	non-belted	1.99	1.99
10/33256	non-belted	1.78	1.78
10/33257	non-belted	1.87	1.87
10/33258	non-belted	1.89	1.89
10/33261	non-belted	1.9	1.9
10/33264	non-belted	1.92	1.92
10/33266	non-belted	1.97	1.97
10/33271	non-belted	1.96	1.96
10/33273	non-belted	1.98	1.98
10/33274	non-belted	2.02	2.02
10/33275	non-belted	1.92	1.92
10/33276	non-belted	2	2
10/33277	non-belted	1.93	1.93
10/33327	non-belted	1.56	1.56
10/33328	non-belted	1.91	1.91
10/33329	non-belted	1.98	1.98
10/33330	non-belted	1.98	1.98
10/33332	non-belted	2.03	2.03
10/33341	non-belted	1.98	1.98
10/33343	non-belted	1.89	1.89
10/33399	non-belted	2.08	2.08
10/33400	non-belted	1.95	1.95
10/33402	non-belted	1.88	1.88
10/33403	non-belted	1.98	1.98
10/33405	non-belted	1.99	1.99
10/33408	non-belted	1.89	1.89
10/33409	non-belted	1.94	1.94
10/33410	non-belted	1.94	1.94
10/33411	non-belted	1.86	1.86
10/33415	non-belted	1.93	1.93
10/33421	non-belted	1.89	1.89
10/33465	non-belted	1.96	1.96
10/33466	non-belted	2.04	2.04
10/33467	non-belted	2.07	2.07
10/33470	non-belted	1.97	1.97
10/33471	non-belted	1.99	1.99
10/33472	non-belted	1.83	1.83
10/33473	non-belted	1.97	1.97
10/33474	non-belted	1.91	1.91
10/33475	non-belted	1.93	1.93
10/33476	non-belted	1.93	1.93
10/33477	non-belted	1.88	1.88
10/33479	non-belted	1.94	1.94
10/33520	non-belted	1.88	1.88
10/33522	non-belted	1.96	1.96
10/33527	non-belted	1.93	1.93
10/33533	non-belted	1.91	1.91
10/33534	non-belted	1.99	1.99
10/38334	non-belted	2.07	2.07
10/38335	non-belted	2.09	2.09
10/38336	non-belted	1.99	1.99
10/38337	non-belted	1.96	1.96
10/38339	non-belted	1.94	1.94
10/38340	non-belted	1.98	1.98
10/38341	non-belted	2.05	2.05
10/38343	non-belted	1.86	1.86
10/38344	non-belted	2.04	2.04
10/38347	non-belted	1.97	1.97
10/38348	non-belted	1.99	1.99
10/38349	non-belted	2.01	2.01
10/38350	non-belted	1.92	1.92
10/38351	non-belted	2.02	2.02
10/38352	non-belted	2.02	2.02
10/38353	non-belted	2.01	2.01
10/38354	non-belted	1.99	1.99
10/38355	non-belted	2.04	2.04
10/38356	non-belted	2.01	2.01
10/38358	non-belted	1.98	1.98
10/38359	non-belted	2	2
10/38360	non-belted	2.03	2.03
10/38361	non-belted	2.04	2.04
10/38405	non-belted	2.01	2.01
10/38406	non-belted	1.94	1.94
10/38407_WDH Platte6	non-belted	2.1	2.1
10/38408	non-belted	2.01	2.01
10/38409	non-belted	2.08	2.08
10/48918	non-belted	2.07	2.07
10/48921	non-belted	2.01	2.01
10/48922	non-belted	2.06	2.06
10/48923	non-belted	2.04	2.04
10/48924	non-belted	2.02	2.02
10/48925	non-belted	2.02	2.02
10/48926	non-belted	2.03	2.03
10/48927	non-belted	1.99	1.99
10/48928	non-belted	2	2
10/48929	non-belted	2	2
10/48930	non-belted	2.04	2.04
10/48931	non-belted	2.1	2.1
10/48932	non-belted	1.96	1.96
10/48933	non-belted	2.07	2.07
10/48935	non-belted	1.9	1.9
10/48936	non-belted	2.01	2.01
10/48937	non-belted	2.03	2.03
10/48938	non-belted	2.13	2.13
10/48939	non-belted	1.93	1.93
10/48940	non-belted	2.03	2.03
11/31613_WDH Platte6	non-belted	1.94	1.94
11/31615	non-belted	1.91	1.91
11/31616	non-belted	1.98	1.98
11/31619	non-belted	1.98	1.98
11/31620	non-belted	2.12	2.12
11/31621	non-belted	1.92	1.92
11/31622	non-belted	2.02	2.02
11/31623	non-belted	1.95	1.95
11/31624	non-belted	2.03	2.03
11/31625	non-belted	2.1	2.1
11/31628	non-belted	2.07	2.07
11/31629	non-belted	2.02	2.02
11/31630	non-belted	2.09	2.09
11/31631	non-belted	2.05	2.05
11/31632	non-belted	2.03	2.03
11/31633	non-belted	2.08	2.08
11/31634	non-belted	2.06	2.06
11/31635	non-belted	1.97	1.97
11/31636	non-belted	2.15	2.15
11/31637	non-belted	2.13	2.13
11/31638	non-belted	2.08	2.08
11/31639	non-belted	2.02	2.02
11/31640	non-belted	2.08	2.08
11/31641	non-belted	2.08	2.08
11/31642	non-belted	2.02	2.02
11/31644	non-belted	2.07	2.07
11/31645	non-belted	2.1	2.1
11/31646	non-belted	1.99	1.99
11/31647	non-belted	1.9	1.9
11/31648	non-belted	2.07	2.07
11/31649	non-belted	2.11	2.11
11/31650	non-belted	1.99	1.99
11/31651	non-belted	2.03	2.03
11/31653	non-belted	2.08	2.08
11/31654	non-belted	2.11	2.11
11/31655	non-belted	1.98	1.98
11/31657	non-belted	2.09	2.09
11/31658	non-belted	2.02	2.02
11/31659	non-belted	2.03	2.03
11/31661	non-belted	1.95	1.95
11/31669	non-belted	2.11	2.11
11/31670	non-belted	1.97	1.97
11/31671	non-belted	2	2
11/31672	non-belted	2.06	2.06
11/31673	non-belted	2.05	2.05
11/31674	non-belted	1.98	1.98
11/31676	non-belted	2.09	2.09
11/31677	non-belted	2.02	2.02
11/31681	non-belted	2.04	2.04
11/31683	non-belted	2.01	2.01
11/31686	non-belted	2.04	2.04
11/37697	non-belted	2	2
11/37698	non-belted	1.66	1.66
11/37699	non-belted	1.91	1.91
11/37700	non-belted	1.96	1.96
11/37701	non-belted	1.99	1.99
11/37702	non-belted	2.04	2.04
11/37704	non-belted	2.03	2.03
11/37705	non-belted	1.87	1.87
11/37706_WDH Platte7	non-belted	1.58	1.58
11/37708	non-belted	1.97	1.97
11/37710	non-belted	1.92	1.92
11/46085	non-belted	2.1	2.1
11/46086	non-belted	1.96	1.96
11/46087	non-belted	2.06	2.06
11/46089	non-belted	2.08	2.08
11/46090	non-belted	2.02	2.02
11/46091	non-belted	2.03	2.03
11/46092	non-belted	2.13	2.13
11/46093	non-belted	2.06	2.06
11/46094	non-belted	2.12	2.12
11/46095	non-belted	2.02	2.02
11/46096	non-belted	2.05	2.05
11/46097	non-belted	2.06	2.06
11/46098	non-belted	2.02	2.02
11/46099	non-belted	2.07	2.07
11/46101	non-belted	2.13	2.13
11/46102	non-belted	2.07	2.07
11/46103	non-belted	2.16	2.16
11/46104	non-belted	1.96	1.96
11/46105	non-belted	2.09	2.09
11/46106	non-belted	2.06	2.06
11/46107	non-belted	2.11	2.11
11/46109	non-belted	2.1	2.1
11/46110	non-belted	2.04	2.04
11/46111	non-belted	2.08	2.08
11/46112	non-belted	2.02	2.02
11/46113	non-belted	1.99	1.99
11/46114	non-belted	2.04	2.04
11/46115	non-belted	2.08	2.08
11/46116	non-belted	2.22	2.22
11/46117	non-belted	2.08	2.08
11/46119	non-belted	2.12	2.12
11/46120	non-belted	1.99	1.99
11/46121	non-belted	2.08	2.08
11/46122	non-belted	2.09	2.09
11/46123	non-belted	2.06	2.06
11/46124	non-belted	1.99	1.99
11/46125	non-belted	2.06	2.06
11/46126	non-belted	2.01	2.01
11/46127	non-belted	2.01	2.01
12/25135	non-belted	1.95	2
12/25136	non-belted	1.83	2
12/25137	non-belted	1.95	2
12/25138	non-belted	1.9	2
12/25172	non-belted	1.96	2
12/25173	non-belted	1.97	2
12/25174	non-belted	1.93	2
12/25177	non-belted	1.95	2
12/25178	non-belted	2.01	2
12/25180	non-belted	2.04	2
12/25181	non-belted	1.89	2
12/25186	non-belted	1.93	2
12/25187	non-belted	1.99	2
12/25188	non-belted	1.87	2
12/25189	non-belted	1.84	2
12/25196	non-belted	1.85	2
12/25197	non-belted	1.87	2
12/25198	non-belted	1.84	2
12/25208	non-belted	1.85	2
12/25212	non-belted	1.85	2
12/25213	non-belted	1.95	2
12/25218	non-belted	1.88	2
12/25220	non-belted	1.96	2
12/25324	non-belted	1.83	2
12/25325	non-belted	1.92	2
12/25327	non-belted	1.93	2
12/25334	non-belted	1.9	2
12/25408	non-belted	1.87	2
12/25409	non-belted	1.89	2
12/25410	non-belted	1.97	2
12/25411	non-belted	1.97	2
12/25412	non-belted	1.95	2
12/25413	non-belted	2.08	2
12/25426	non-belted	1.85	2
12/25427	non-belted	1.96	2
12/25428	non-belted	1.83	2
12/25447	non-belted	1.92	2
12/25509	non-belted	1.98	2
12/25510	non-belted	1.95	2
12/25511	non-belted	1.98	2
12/25513	non-belted	1.99	2
12/26287	non-belted	1.98	1.98
12/26292	non-belted	1.94	1.94
12/26293	non-belted	1.82	1.82
12/26295	non-belted	1.84	1.84
12/26297	non-belted	1.86	1.86
12/26298	non-belted	1.77	1.77
12/26299	non-belted	1.87	1.87
12/26300	non-belted	1.88	1.88
12/26301	non-belted	1.89	1.89
12/26302	non-belted	1.94	1.94
12/26304	non-belted	1.89	1.89
12/26306	non-belted	1.95	1.95
12/26307	non-belted	1.89	1.89
12/26309	non-belted	1.88	1.88
12/26310	non-belted	1.84	1.84
12/26311	non-belted	1.95	1.95
12/26316	non-belted	1.74	1.74
12/26322	non-belted	1.96	1.96
12/26334	non-belted	1.94	1.94
12/26335	non-belted	1.92	1.92
12/26382	non-belted	2.04	2.04
12/26383	non-belted	2.06	2.06
12/26384	non-belted	2.08	2.08
12/26385	non-belted	2.06	2.06
12/26386	non-belted	2.01	2.01
12/26396	non-belted	1.92	1.92
12/26397	non-belted	1.9	1.9
12/26428	non-belted	2.06	2.06
12/26725	non-belted	1.73	1.73
12/26737	non-belted	1.94	1.94
12/26739	non-belted	2.01	2.01
12/26741	non-belted	1.85	1.85
12/26749	non-belted	1.97	1.97
12/26753	non-belted	1.86	1.86
12/26757	non-belted	1.96	1.96
12/26771	non-belted	1.94	1.94
12/26775	non-belted	1.88	1.88
12/26776	non-belted	1.89	1.89
12/26777	non-belted	1.85	1.85
12/26778	non-belted	1.93	1.93
12/26780	non-belted	1.96	1.96
12/26833	non-belted	2.02	2.02
12/26834	non-belted	1.92	1.92
12/26835	non-belted	2.09	2.09
12/26836	non-belted	1.97	1.97
12/26837	non-belted	2.02	2.02
12/26838	non-belted	1.97	1.97
12/26839	non-belted	2.05	2.05
12/26840	non-belted	1.86	1.86
12/26841	non-belted	2.05	2.05
12/26842	non-belted	1.95	1.95
12/26843	non-belted	1.93	1.93
12/26844	non-belted	1.96	1.96
12/26858	non-belted	1.99	1.99
12/26860	non-belted	1.91	1.91
12/26872	non-belted	1.93	1.93
12/26873	non-belted	1.9	1.9
12/26874	non-belted	1.93	1.93
12/26875	non-belted	2.01	2.01
12/26876	non-belted	1.86	1.86
12/26877	non-belted	1.91	1.91
12/26878	non-belted	1.91	1.91
12/26879	non-belted	1.93	1.93
12/26881	non-belted	1.91	1.91
12/26899	non-belted	1.86	1.86
12/26907	non-belted	1.93	1.93
12/26912	non-belted	1.9	1.9
12/26941	non-belted	1.95	1.95
12/26949	non-belted	2.05	2.05
12/27032	non-belted	1.85	1.85
12/27038	non-belted	1.86	1.86
12/27042	non-belted	1.95	1.95
12/27043	non-belted	1.98	1.98
12/27044	non-belted	1.94	1.94
12/27048	non-belted	1.85	1.85
12/27050	non-belted	1.94	1.94
12/27051	non-belted	1.88	1.88
12/27053	non-belted	2.02	2.02
12/27054	non-belted	1.94	1.94
12/27058	non-belted	1.86	1.86
12/27132	non-belted	1.98	1.98
12/27133	non-belted	2.09	2.09
12/27134	non-belted	1.89	1.89
12/27135_WDH	non-belted	1.9	1.9
12/27136	non-belted	1.95	1.95
12/27139	non-belted	2.08	2.08
12/27151	non-belted	1.83	1.83
12/27208	non-belted	2.06	2.06
12/27209	non-belted	1.98	1.98
12/27210	non-belted	2.03	2.03
12/27212_WDH	non-belted	1.76	1.76
12/27215	non-belted	1.9	1.9
12/27216	non-belted	1.83	1.83
12/27217	non-belted	1.92	1.92
12/27223	non-belted	1.97	1.97
12/27230	non-belted	1.95	1.95
12/27234	non-belted	2.07	2.07
12/27296	non-belted	1.92	1.92
12/27297	non-belted	1.95	1.95
12/27306	non-belted	1.92	1.92
12/27388	non-belted	1.82	1.82
12/27389	non-belted	1.93	1.93
12/27390	non-belted	1.84	1.84
12/27391	non-belted	1.97	1.97
12/27393_WDH	non-belted	1.76	1.76
12/27399	non-belted	1.98	1.98
12/27422	non-belted	1.97	1.97
12/27423	non-belted	2.08	2.08
12/27511	non-belted	1.98	1.98
12/27513	non-belted	1.99	1.99
12/27514	non-belted	2.01	2.01
12/27515	non-belted	2.13	2.13
12/27516	non-belted	1.96	1.96
12/27517	non-belted	2	2
12/27518	non-belted	2.05	2.05
12/27519	non-belted	2.01	2.01
12/27520	non-belted	2.05	2.05
12/27521	non-belted	1.95	1.95
12/27522	non-belted	2.07	2.07
12/27523	non-belted	2.07	2.07
12/27525	non-belted	2	2
12/27526	non-belted	1.99	1.99
12/27528	non-belted	2.05	2.05
12/27529	non-belted	2.05	2.05
12/27533	non-belted	1.93	1.93
12/27534	non-belted	2	2
12/27610	non-belted	1.98	1.98
12/27611	non-belted	2.03	2.03
12/27613	non-belted	2.02	2.02
12/27618	non-belted	1.96	1.96
12/27692	non-belted	1.67	1.67
12/27693	non-belted	1.95	1.95
12/27694	non-belted	1.87	1.87
12/27696	non-belted	1.99	1.99
12/29209	non-belted	2.08	2.08
12/29243	non-belted	2.02	2
13/46480	non-belted	2.06	2.06
13/47458	non-belted	2.01	2.01
13/47480	non-belted	2.06	2.06
13/47501	non-belted	2.06	2.06
13/47805	non-belted	2.02	2.02
13/48110	non-belted	2.07	2.07
13/48604	non-belted	2.08	2.08
13/48982	non-belted	2.03	2.03
13/49053	non-belted	2.1	2.1
13/49077	non-belted	2.03	2.03
13/49122	non-belted	2.04	2.04
13/49123	non-belted	1.99	1.99
13/49124	non-belted	1.91	1.91
13/49125	non-belted	1.96	1.96
13/49126	non-belted	2.03	2.03
13/49145	non-belted	2.09	2.09
13/49146	non-belted	2.06	2.06
13/49147	non-belted	2.01	2.01
13/49148	non-belted	2	2
13/49149	non-belted	2.07	2.07
13/49150	non-belted	2.07	2.07
13/49151	non-belted	2.01	2.01
13/49152	non-belted	1.7	1.7
13/49164	non-belted	2.05	2.05
13/49165	non-belted	2.1	2.1
13/49211	non-belted	2.09	2.09
13/49212	non-belted	2.13	2.13
13/49213	non-belted	2.13	2.13
13/49214	non-belted	2.14	2.14
13/49215	non-belted	2.1	2.1
13/49216	non-belted	2.12	2.12
13/49217	non-belted	2.1	2.1
13/49218	non-belted	2.24	2.24
13/49219	non-belted	2.04	2.04
13/49220	non-belted	2.09	2.09
13/49221	non-belted	2.05	2.05
13/49223	non-belted	2.14	2.14
13/49224	non-belted	2.17	2.17
13/49277	non-belted	1.97	1.97
13/49300	non-belted	2.03	2.03
13/49301	non-belted	1.97	1.97
13/49302	non-belted	2.06	2.06
13/49303	non-belted	2.05	2.05
13/49304	non-belted	2.05	2.05
13/49305	non-belted	2	2
13/49329	non-belted	1.94	1.94
13/49330	non-belted	2.07	2.07
13/49331	non-belted	2.07	2.07
13/49333	non-belted	2.11	2.11
13/49334	non-belted	2.08	2.08
13/49335	non-belted	2.04	2.04
13/49336	non-belted	2.02	2.02
13/49337	non-belted	2.04	2.04
13/49338	non-belted	2.03	2.03
13/49360	non-belted	2.18	2.18
13/49361	non-belted	2.11	2.11
13/49362	non-belted	2.02	2.02
13/49367	non-belted	2.12	2.12
13/49368	non-belted	2.05	2.05
13/49370	non-belted	2.06	2.06
13/49371	non-belted	2.03	2.03
13/49372	non-belted	2.05	2.05
13/49373	non-belted	2.06	2.06
13/49374	non-belted	2.03	2.03
13/49375	non-belted	2.11	2.11
13/49376	non-belted	2.17	2.17
13/49377	non-belted	2.03	2.03
13/49378	non-belted	2.09	2.09
13/49379	non-belted	2.12	2.12
13/49411	non-belted	2.03	2.03
13/49412	non-belted	2.01	2.01
13/49413	non-belted	1.99	1.99
13/49414	non-belted	2.05	2.05
13/49415	non-belted	2	2
13/49416	non-belted	2.08	2.08
13/49425	non-belted	2.04	2.04
13/49432	non-belted	2.01	2.01
13/49433	non-belted	2.12	2.12
13/49434	non-belted	2	2
13/49435	non-belted	2.14	2.14
13/49436	non-belted	2.02	2.02
13/49437	non-belted	2.03	2.03
13/49438	non-belted	2.11	2.11
13/49443	non-belted	2.14	2.14
13/49444	non-belted	2.01	2.01
13/49445	non-belted	1.97	1.97
13/49446	non-belted	2.03	2.03
13/49457	non-belted	1.97	1.97
13/49459	non-belted	2.09	2.09
13/49462	non-belted	2.15	2.15
13/49463	non-belted	2.1	2.1
13/49464	non-belted	2.08	2.08
13/49465	non-belted	2.09	2.09
13/49466	non-belted	2.14	2.14
13/49484	non-belted	2.08	2.08
13/49485	non-belted	2.09	2.09
13/49486	non-belted	2.11	2.11
13/49487	non-belted	2.07	2.07
13/49488	non-belted	2.12	2.12
13/49489	non-belted	2.11	2.11
13/49490	non-belted	2.07	2.07
14/25000	non-belted	2.04	2.04
14/25001	non-belted	1.98	1.98
14/25002	non-belted	1.93	1.93
14/25003	non-belted	1.99	1.99
14/25004	non-belted	1.99	1.99
14/25005	non-belted	1.99	1.99
14/25007	non-belted	1.94	1.94
14/25008	non-belted	1.99	1.99
14/25009	non-belted	1.99	1.99
14/25010	non-belted	2.1	2.1
14/25011	non-belted	2.03	2.03
14/25012	non-belted	2.06	2.06
14/25013	non-belted	2.04	2.04
14/25014	non-belted	2.06	2.06
14/25015	non-belted	1.99	1.99
14/25016	non-belted	2.02	2.02
14/25017	non-belted	2	2
14/25018	non-belted	1.96	1.96
14/25019	non-belted	1.99	1.99
14/25021	non-belted	2.04	2.04
14/25022	non-belted	1.99	1.99
14/25023	non-belted	2.02	2.02
14/25024	non-belted	2.03	2.03
14/25025	non-belted	1.95	1.95
14/25026	non-belted	2.04	2.04
14/25027	non-belted	2	2
14/25028	non-belted	1.96	1.96
14/25039	non-belted	2.04	2.04
14/25040	non-belted	2.11	2.11
14/25041	non-belted	1.99	1.99
14/25042	non-belted	2.06	2.06
14/25043	non-belted	2.12	2.12
14/25044	non-belted	2.02	2.02
14/25045	non-belted	2.04	2.04
14/25046	non-belted	2.04	2.04
14/25047	non-belted	1.96	1.96
14/25048	non-belted	2.02	2.02
14/25049	non-belted	2.01	2.01
14/25050	non-belted	2.03	2.03
14/25051	non-belted	2.03	2.03
14/25052	non-belted	2.06	2.06
14/25053	non-belted	1.93	1.93
14/25054	non-belted	2.02	2.02
14/25055	non-belted	2.02	2.02
14/25056	non-belted	2.05	2.05
14/25057	non-belted	2	2
14/25058	non-belted	1.98	1.98
14/25059	non-belted	2.03	2.03
14/25060	non-belted	2	2
14/25061	non-belted	2.05	2.05
14/25062	non-belted	1.99	1.99
14/25063	non-belted	2.04	2.04
14/25064	non-belted	2.1	2.1
14/25065	non-belted	2.01	2.01
14/25066	non-belted	2.01	2.01
14/25067	non-belted	1.99	1.99
14/25068	non-belted	2.05	2.05
14/25070	non-belted	2.05	2.05
14/25071	non-belted	1.93	1.93
14/25072	non-belted	2.05	2.05
14/25073	non-belted	1.95	1.95
14/25079	non-belted	2.03	2.03
14/25080	non-belted	2.04	2.04
14/25081	non-belted	2.05	2.05
14/25082	non-belted	2.16	2.16
14/25083	non-belted	2	2
14/25131	non-belted	2.04	2.04
14/25132	non-belted	2	2
14/25133	non-belted	1.98	1.98
14/25134	non-belted	1.99	1.99
14/25135	non-belted	2.02	2.02
14/25136	non-belted	2.01	2.01
14/25137	non-belted	2.06	2.06
14/25138	non-belted	1.99	1.99
14/25139	non-belted	2.02	2.02
14/25140	non-belted	2	2
14/25141	non-belted	2	2
14/25142	non-belted	2.03	2.03
14/25143	non-belted	1.93	1.93
14/25144	non-belted	2.1	2.1
14/25145	non-belted	2.05	2.05
14/25156	non-belted	2.02	2.02
14/25157	non-belted	2.05	2.05
14/25158	non-belted	2.05	2.05
14/25159	non-belted	2.04	2.04
14/25160	non-belted	2.09	2.09
14/25161	non-belted	2.03	2.03
14/25162	non-belted	1.96	1.96
14/25163	non-belted	2	2
14/25164	non-belted	2.02	2.02
14/25165	non-belted	2.01	2.01
14/25166	non-belted	2.08	2.08
14/25167	non-belted	2.05	2.05
14/25168	non-belted	2.05	2.05
14/25169	non-belted	1.99	1.99
14/25170	non-belted	2.03	2.03
14/25171	non-belted	2.04	2.04
14/25173	non-belted	2.02	2.02
14/25174	non-belted	2.11	2.11
14/25175	non-belted	2.02	2.02
14/25187	non-belted	2.05	2.05
14/25188	non-belted	2.11	2.11
14/25189	non-belted	2.11	2.11
14/25190	non-belted	2.08	2.08
14/25191	non-belted	2.07	2.07
14/25192	non-belted	2.1	2.1
14/25194	non-belted	2.12	2.12
14/25195	non-belted	2.13	2.13
14/25196	non-belted	2.11	2.11
14/25197	non-belted	2.06	2.06
14/25198	non-belted	2.13	2.13
14/25199	non-belted	2.18	2.18
14/25200	non-belted	2.06	2.06
14/25201	non-belted	2.19	2.19
14/25202	non-belted	2.09	2.09
14/25203	non-belted	2.05	2.05
14/25204	non-belted	2.13	2.13
14/25205	non-belted	2.15	2.15
14/25206	non-belted	2.16	2.16
14/25207	non-belted	2.17	2.17
14/25208	non-belted	2.1	2.1
14/25210	non-belted	2.07	2.07
14/25211	non-belted	2.1	2.1
14/25212	non-belted	2.16	2.16
14/25213	non-belted	2.04	2.04
14/25230	non-belted	2.03	2.03
14/25232	non-belted	2.01	2.01
14/25233	non-belted	2.06	2.06
14/25234	non-belted	1.99	1.99
14/25235	non-belted	2	2
14/25236	non-belted	2.12	2.12
14/25246	non-belted	2.08	2.08
14/25248	non-belted	2.04	2.04
14/25250	non-belted	2.06	2.06
14/25251	non-belted	2.05	2.05
14/25252	non-belted	1.98	1.98
14/25253	non-belted	2.1	2.1
14/25254	non-belted	2.05	2.05
14/25255	non-belted	2.02	2.02
14/25256	non-belted	2.02	2.02
14/25257	non-belted	1.98	1.98
14/25258	non-belted	2.04	2.04
14/25259	non-belted	2.02	2.02
14/25260	non-belted	2.04	2.04
14/25261	non-belted	2.02	2.02
14/25262	non-belted	2.05	2.05
14/25263	non-belted	2.04	2.04
14/25265	non-belted	2.06	2.06
14/25266	non-belted	2.02	2.02
14/25267	non-belted	2.04	2.04
14/25268	non-belted	2.11	2.11
14/25269	non-belted	2.09	2.09
14/25270	non-belted	2.07	2.07
14/25271	non-belted	2.05	2.05
14/25272	non-belted	2.04	2.04
14/25273	non-belted	2.01	2.01
14/25274	non-belted	2.01	2.01
14/25275	non-belted	2.05	2.05
14/25276	non-belted	2.02	2.02
14/25277	non-belted	1.97	1.97
14/25278	non-belted	1.95	1.95
14/25279	non-belted	2.07	2.07
14/25280	non-belted	2.13	2.13
14/25281	non-belted	2.02	2.02
14/25282	non-belted	2.01	2.01
14/25283	non-belted	2.04	2.04
14/25284	non-belted	2.01	2.01
14/25285	non-belted	2.01	2.01
14/25287	non-belted	2.04	2.04
14/25288	non-belted	2.04	2.04
14/25330	non-belted	2.05	2.05
14/25331	non-belted	2.09	2.09
14/25332	non-belted	1.99	1.99
14/25333	non-belted	2.01	2.01
14/25334	non-belted	2	2
14/25335	non-belted	1.96	1.96
14/25336	non-belted	2.05	2.05
14/25337	non-belted	2.05	2.05
14/25338	non-belted	2.08	2.08
14/25339	non-belted	2.07	2.07
14/25340	non-belted	2.02	2.02
14/25342	non-belted	2.09	2.09
14/25343	non-belted	2.15	2.15
14/25344	non-belted	2.04	2.04
14/25345	non-belted	2.08	2.08
14/25346	non-belted	2.02	2.02
14/25347	non-belted	2.02	2.02
14/25348	non-belted	2.04	2.04
14/25349	non-belted	2.03	2.03
14/25350	non-belted	2.03	2.03
14/25351	non-belted	2.06	2.06
14/25352	non-belted	2.07	2.07
14/25353	non-belted	2.1	2.1
14/25354	non-belted	2.06	2.06
14/25355	non-belted	2	2
14/25356	non-belted	2	2
14/25357	non-belted	2.05	2.05
14/25358	non-belted	2.09	2.09
14/25359	non-belted	2.07	2.07
14/25360	non-belted	2.05	2.05
14/25374	non-belted	1.98	1.98
14/25375	non-belted	1.97	1.97
14/25376	non-belted	2.1	2.1
14/25377	non-belted	2.11	2.11
14/25378	non-belted	2.05	2.05
14/25379	non-belted	1.94	1.94
14/25381	non-belted	2.01	2.01
14/25382	non-belted	1.99	1.99
14/25383	non-belted	2.05	2.05
14/25384	non-belted	2.04	2.04
14/25385	non-belted	2.01	2.01
14/25386	non-belted	2.03	2.03
14/25387	non-belted	2.02	2.02
14/25388	non-belted	2.06	2.06
14/25389	non-belted	1.93	1.93
14/25390	non-belted	2.01	2.01
14/25391	non-belted	2.12	2.12
14/25392	non-belted	2.04	2.04
14/25394	non-belted	1.99	1.99
14/25395	non-belted	2.03	2.03
14/25397	non-belted	2.08	2.08
14/25401	non-belted	1.97	1.97
14/25403	non-belted	2.05	2.05
14/25410	non-belted	2.07	2.07
14/25411	non-belted	2.06	2.06
14/25412	non-belted	2.11	2.11
14/25413	non-belted	2.14	2.14
14/25414	non-belted	2.12	2.12
14/25415	non-belted	2.02	2.02
14/25416	non-belted	2.1	2.1
14/25417	non-belted	2.11	2.11
14/25418	non-belted	2.03	2.03
14/25419	non-belted	2.05	2.05
14/25420	non-belted	2.1	2.1
14/25421	non-belted	2.1	2.1
14/25422	non-belted	2.14	2.14
14/25423	non-belted	2.08	2.08
14/25424	non-belted	2.15	2.15
14/25450	non-belted	2	2
14/25451	non-belted	2	2
14/25452	non-belted	2	2
14/25453	non-belted	2.08	2.08
14/25454	non-belted	2.09	2.09
14/25455	non-belted	2.01	2.01
14/25456	non-belted	2.05	2.05
14/25457	non-belted	2	2
14/25458	non-belted	2.09	2.09
14/25459	non-belted	2	2
14/25460	non-belted	2.06	2.06
14/25461	non-belted	2.03	2.03
14/25462	non-belted	2.06	2.06
14/25463	non-belted	2.06	2.06
14/25464	non-belted	2.03	2.03
14/25465	non-belted	2.05	2.05
14/25466	non-belted	1.99	1.99
14/25467	non-belted	2.07	2.07
14/25468	non-belted	2.01	2.01
14/25469	non-belted	2.03	2.03
14/25470	non-belted	2.15	2.15
14/25471	non-belted	2.12	2.12
14/25472	non-belted	2.04	2.04
14/25473	non-belted	2.01	2.01
14/25474	non-belted	2	2
14/25475	non-belted	2.05	2.05
14/25476	non-belted	1.99	1.99
14/25477	non-belted	1.99	1.99
14/25478	non-belted	2.06	2.06
14/25479	non-belted	2.01	2.01
14/25480	non-belted	2.05	2.05
14/25481_WDH	non-belted	2.21	2.21
14/25482	non-belted	2.13	2.13
14/25483	non-belted	1.99	1.99
14/25484	non-belted	2.07	2.07
14/25485	non-belted	2.02	2.02
14/25486	non-belted	2.04	2.04
14/25488	non-belted	2.08	2.08
14/25489	non-belted	2.08	2.08
14/25491	non-belted	2.05	2.05
14/25494	non-belted	2.05	2.05
14/25496	non-belted	2.07	2.07
14/25497	non-belted	2.08	2.08
14/25508	non-belted	2.06	2.06
14/25509	non-belted	1.98	1.98
14/25510	non-belted	2.02	2.02
14/25511	non-belted	2	2
14/25512	non-belted	1.99	1.99
14/25513	non-belted	1.93	1.93
14/25514	non-belted	2	2
14/25515	non-belted	1.97	1.97
14/25516	non-belted	2.07	2.07
14/25517	non-belted	2.07	2.07
14/25518	non-belted	2.02	2.02
14/25519	non-belted	1.98	1.98
14/25520	non-belted	2.05	2.05
14/25521	non-belted	2.03	2.03
14/25522	non-belted	2.04	2.04
14/25523	non-belted	2.08	2.08
14/25524	non-belted	2.04	2.04
14/25525	non-belted	2.01	2.01
14/25526	non-belted	2.06	2.06
14/25527	non-belted	2.03	2.03
14/25528	non-belted	2.07	2.07
14/25529	non-belted	2.05	2.05
14/25530	non-belted	2.12	2.12
14/25531	non-belted	2.08	2.08
14/25532	non-belted	2.04	2.04
14/25533	non-belted	2.18	2.18
14/25534	non-belted	2.06	2.06
14/25535	non-belted	1.99	1.99
14/25536	non-belted	2.05	2.05
14/25537	non-belted	2.11	2.11
14/25539	non-belted	2.09	2.09
14/25540	non-belted	2.02	2.02
14/25541	non-belted	2.13	2.13
14/25542	non-belted	2.01	2.01
14/25543	non-belted	2.05	2.05
14/25544	non-belted	2.07	2.07
14/25545	non-belted	2	2
14/25547	non-belted	2.06	2.06
14/25548	non-belted	2.1	2.1
14/25549	non-belted	2.01	2.01
14/25550	non-belted	2.05	2.05
14/25551	non-belted	2.04	2.04
14/25555	non-belted	2.06	2.06
14/25556	non-belted	2.11	2.11
14/25557	non-belted	2.08	2.08
14/25558	non-belted	2.07	2.07
14/25559	non-belted	2.08	2.08
14/25560	non-belted	2.06	2.06
14/25561	non-belted	2.08	2.08
14/25562	non-belted	2.07	2.07
14/25565	non-belted	2.1	2.1
14/25566	non-belted	2.08	2.08
14/25567	non-belted	2.04	2.04
14/25568	non-belted	2.03	2.03
14/25569	non-belted	2.09	2.09
14/25570	non-belted	2.06	2.06
14/25571	non-belted	2.1	2.1
14/25572	non-belted	2.1	2.1
14/25573	non-belted	2.03	2.03
14/25587	non-belted	2.08	2.08
14/25588	non-belted	2.05	2.05
14/25589	non-belted	1.98	1.98
14/25590	non-belted	2.05	2.05
14/25591	non-belted	2.03	2.03
14/25593	non-belted	2.02	2.02
14/25594	non-belted	2.07	2.07
14/25595	non-belted	2.01	2.01
14/25596	non-belted	2.04	2.04
14/25597	non-belted	2.1	2.1
14/25598	non-belted	2.03	2.03
14/25599	non-belted	2.18	2.18
14/25600	non-belted	2.03	2.03
14/25601	non-belted	1.97	1.97
14/25603	non-belted	2.05	2.05
14/25604	non-belted	1.99	1.99
14/25605	non-belted	2.11	2.11
14/25606	non-belted	2.09	2.09
14/25607	non-belted	2.03	2.03
14/25608	non-belted	2.07	2.07
14/25609	non-belted	2	2
14/25610	non-belted	2.01	2.01
14/25611	non-belted	2.12	2.12
14/25612	non-belted	2.11	2.11
14/25613	non-belted	2.14	2.14
14/25614	non-belted	2.07	2.07
14/25615	non-belted	2.01	2.01
14/25616	non-belted	2.02	2.02
14/25617	non-belted	2.05	2.05
14/25618	non-belted	2.05	2.05
14/25619	non-belted	2.11	2.11
14/25620	non-belted	2.07	2.07
14/25621	non-belted	2.09	2.09
14/25622	non-belted	2.04	2.04
14/25623	non-belted	2.1	2.1
14/25624	non-belted	2.13	2.13
14/25625	non-belted	2.04	2.04
14/25626	non-belted	2.02	2.02
14/25627	non-belted	2.01	2.01
14/25628	non-belted	2.12	2.12
14/25629	non-belted	2.03	2.03
14/25630	non-belted	2.06	2.06
14/25631	non-belted	2.02	2.02
14/25632	non-belted	2.18	2.18
14/25633	non-belted	2.06	2.06
14/25634	non-belted	2.03	2.03
14/25635	non-belted	2.03	2.03
14/25636	non-belted	2.13	2.13
14/25637	non-belted	2.09	2.09
14/25638	non-belted	2	2
14/25639	non-belted	2.03	2.03
14/25640	non-belted	2.02	2.02
14/25641	non-belted	2.05	2.05
14/25642	non-belted	2.1	2.1
14/25643	non-belted	2.01	2.01
14/25644	non-belted	2.07	2.07
14/25645	non-belted	2.07	2.07
14/25646	non-belted	1.99	1.99
14/25649	non-belted	2.08	2.08
14/25650	non-belted	1.99	1.99
14/25651	non-belted	2.04	2.04
14/25652	non-belted	2.02	2.02
14/25653	non-belted	2.1	2.1
14/25654	non-belted	2.01	2.01
14/25655	non-belted	2.03	2.03
14/25656	non-belted	2.11	2.11
14/25657	non-belted	2.01	2.01
14/25658	non-belted	2.05	2.05
14/25659	non-belted	2.06	2.06
14/25660	non-belted	2.04	2.04
14/25661	non-belted	2.19	2.19
14/25662	non-belted	2.05	2.05
14/25663	non-belted	2.07	2.07
14/25664	non-belted	2.04	2.04
14/25665	non-belted	2	2
14/25666	non-belted	2.03	2.03
14/25667	non-belted	2.04	2.04
14/25668	non-belted	2.1	2.1
14/25669	non-belted	2.06	2.06
14/25670	non-belted	2.01	2.01
14/25671	non-belted	2.08	2.08
14/25672	non-belted	2.04	2.04
14/25673	non-belted	2.04	2.04
14/25674	non-belted	2.03	2.03
14/25675	non-belted	2.07	2.07
14/25676	non-belted	2.08	2.08
14/25677	non-belted	2.05	2.05
14/25678	non-belted	2.06	2.06
14/25679	non-belted	2.05	2.05
14/25680	non-belted	2.04	2.04
14/25681	non-belted	1.97	1.97
14/25682	non-belted	2.05	2.05
14/25683	non-belted	2.07	2.07
14/25684	non-belted	2.08	2.08
14/25685	non-belted	2	2
14/25686	non-belted	2.01	2.01
14/25687	non-belted	2.08	2.08
14/25688	non-belted	2.06	2.06
14/25689	non-belted	1.99	1.99
14/25690	non-belted	2.02	2.02
14/25691	non-belted	2.01	2.01
14/25692	non-belted	2.08	2.08
14/25693	non-belted	2.01	2.01
14/25694	non-belted	2	2
14/25695	non-belted	2.06	2.06
14/25696	non-belted	2.1	2.1
14/25697	non-belted	2.03	2.03
14/25698	non-belted	2.03	2.03
14/25699	non-belted	2.05	2.05
14/25700	non-belted	2.05	2.05
14/25701	non-belted	2.02	2.02
14/25702	non-belted	2.06	2.06
14/25703	non-belted	2.03	2.03
14/25704	non-belted	2.09	2.09
14/25705	non-belted	2	2
14/25706	non-belted	1.98	1.98
14/25707	non-belted	2	2
14/25708	non-belted	1.99	1.99
14/25709	non-belted	2.05	2.05
14/25710	non-belted	2.02	2.02
14/25711	non-belted	2.03	2.03
14/25712	non-belted	2.03	2.03
14/25713	non-belted	2.01	2.01
14/25714	non-belted	2.04	2.04
14/25715	non-belted	2.09	2.09
14/25717	non-belted	2.05	2.05
14/25718	non-belted	2.03	2.03
14/25719	non-belted	2.05	2.05
14/25720	non-belted	1.96	1.96
14/25721	non-belted	1.98	1.98
14/25722	non-belted	2	2
14/25723	non-belted	2.04	2.04
14/25724	non-belted	2	2
14/25725	non-belted	2.12	2.12
14/25726	non-belted	2.03	2.03
14/25727	non-belted	1.99	1.99
14/25728	non-belted	2.08	2.08
14/25729	non-belted	2.05	2.05
14/25730	non-belted	2	2
14/25732	non-belted	2.05	2.05
14/25733	non-belted	2.02	2.02
14/25734	non-belted	2.07	2.07
14/25735	non-belted	2.04	2.04
14/25736	non-belted	1.97	1.97
14/25737	non-belted	2.07	2.07
14/25738	non-belted	2.09	2.09
14/25739	non-belted	2.04	2.04
14/25740	non-belted	2.05	2.05
14/25741	non-belted	1.95	1.95
14/25742	non-belted	2.1	2.1
14/25743	non-belted	2.09	2.09
14/25744	non-belted	2.1	2.1
14/25745	non-belted	1.98	1.98
14/25746	non-belted	2.04	2.04
14/25747	non-belted	2.01	2.01
14/25752	non-belted	2.09	2.09
14/25753	non-belted	2.11	2.11
14/25754	non-belted	2.11	2.11
14/25756	non-belted	2.09	2.09
14/25758	non-belted	2.11	2.11
14/25759	non-belted	2.07	2.07
14/25760	non-belted	2.02	2.02
14/25761	non-belted	2.06	2.06
14/25762	non-belted	2.1	2.1
14/25907	non-belted	2.02	2.02
14/25908	non-belted	2.04	2.04
14/25910	non-belted	1.99	1.99
14/25911	non-belted	2.02	2.02
14/25928	non-belted	2.1	2.1
14/25929	non-belted	2.14	2.14
14/25930	non-belted	2.07	2.07
14/25931	non-belted	2.09	2.09
14/25932	non-belted	2.05	2.05
14/25933	non-belted	2.15	2.15
14/25934	non-belted	2.09	2.09
14/25935	non-belted	2.1	2.1
14/25936_WDH	non-belted	2.15	2.15
14/26038	non-belted	2.15	2.15
belted 03/32265	belted	4.9	5
belted 03/33436	belted	6.92	7
belted 03/38686	belted	8.74	9
belted 03/39462	belted	7.98	8
belted 03/42092	belted	8.59	9
belted 03/44265	belted	5.11	5
belted 03/46498	belted	8.2	8
belted 04/32601	belted	8.03	8
belted 04/38084	belted	8.34	8
belted 04/38085	belted	8.35	8
belted 04/42439	belted	8.6	9
belted 05/34012	belted	8.13	8
belted 05/36777	belted	8.01	8
belted 05/38553	belted	7.99	7.99
belted 05/38554	belted	7.69	8
belted 05/38555	belted	7.97	8
belted 05/39622	belted	8.63	9
belted 05/40699	belted	8.11	8
belted 06/31226	belted	8.23	8
belted 06/34491	belted	7.19	7
belted 06/34759	belted	8.14	8
belted 06/35892	belted	8.18	8.18
belted 06/37306	belted	8.19	8
belted 06/37307	belted	8.03	8
belted 06/37314	belted	5.01	5
belted 06/39717	belted	8.21	8
belted 07/31667	belted	7.76	8
belted 07/32501	belted	8.33	8.33
belted 07/33028	belted	8.14	8.14
belted 07/33029	belted	7.88	7.88
belted 07/33951	belted	5.32	5.32
belted 07/34123	belted	7.63	7.63
belted 07/34361	belted	8.51	8.51
belted 07/34967	belted	8.31	8.31
belted 07/34968	belted	5.41	5.41
belted 07/34969	belted	5.11	5.11
belted 07/36391	belted	8.48	8.48
belted 07/36393	belted	8.66	8.66
belted 07/38027	belted	8.44	8.44
belted 07/38028	belted	8.47	8.47
belted 07/38975	belted	8.89	8.89
belted 07/39166	belted	7.87	7.87
belted 07/40584	belted	8.38	8.38
belted 07/43256	belted	7.15	7.15
belted 08/31829	belted	8.18	8.18
belted 08/31830	belted	8.26	8.26
belted 08/31831	belted	7.9	7.9
belted 08/31832	belted	5.16	5.16
belted 08/35245	belted	8.03	8.03
belted 08/35248	belted	8.25	8.25
belted 08/35250	belted	8.1	8.1
belted 08/35251	belted	8.22	8.22
belted 08/35252	belted	7.93	7.93
belted 08/35266	belted	8.03	8.03
belted 08/35609	belted	7.14	7.14
belted 08/37028	belted	7.2	7.2
belted 08/37058	belted	8.08	8.08
belted 08/38258	belted	8.12	8.12
belted 08/42944	belted	8.12	8.12
belted 08/44213	belted	7.74	7.74
belted 09/35105	belted	7.98	7.98
belted 09/37284	belted	5.02	5.02
belted 09/37287	belted	8.1	8.1
belted 09/45708	belted	4.68	4.68
belted 10/37484	belted	12.1	12.1
belted 10/37579	belted	7.79	7.79
belted 10/38590	belted	8.12	8.12
belted 10/40816	belted	5.72	5.72
belted 10/40945	belted	8.2	8.2
belted 10/41623	belted	7.66	7.66
belted 10/41624	belted	7.2	7.2
belted 10/41625	belted	7.48	7.48
belted 10/43888	belted	8.03	8.03
belted 10/46717	belted	4.46	4.46
belted 11/32540	belted	7.83	7.83
belted 11/32541	belted	4.06	4.06
belted 11/35301	belted	4.51	4.51
belted 11/36279	belted	7.27	7.27
belted 11/36283	belted	8.18	8.18
belted 11/36457	belted	7.88	7.88
belted 11/36540	belted	5.44	5.44
belted 11/37151	belted	8.6	8.6
belted 11/37590	belted	5.06	5.06
belted 11/43660	belted	7.58	7.58
belted 11/45393	belted	7.05	7.05
belted 11/45394	belted	7.68	7.68
belted 11/45395	belted	7.15	7.15
belted 11/45397_WDH Platte6	belted	7.07	7.07
belted 11/45971	belted	7.25	7.25
belted 11/51443	belted	4.94	4.94
belted 12/25059	belted	7.09	7
belted 12/30851_WDH Platte6	belted	7.43	7.43
belted 12/31078	belted	4.41	4.42
belted 12/37787	belted	4.53	4.53
belted 13/25099	belted	6.94	6.94
belted 13/28748_WDH Platte7	belted	8.16	8.16
belted 13/32467	belted	6.98	6.98
belted 13/37687	belted	6.92	6.92
belted 13/38297_WDH	belted	2.18	2.18
belted 13/38298_WDH	belted	2.3	2.3
belted FR 12/25059	belted	7.89	8
