# Supplementary material for: A structural variant in the 5’-flanking region of the TWIST2 gene affects melanocyte development in belted cattle
Source: PLoS One. 2017 Jun 28;12(6):e0180170. doi: 10.1371/journal.pone.0180170 (PMC5489250; doi:10.1371/journal.pone.0180170)
Supplement: S3 Table — (XLSX) [file pone.0180170.s008.xlsx]

## Sheet: Repeatmasker_chr3_118600001_118
S3 Table. Repeat content of the CNV (Chr3:118,607,715-118,614,131; UMD 3.1 assembly). The annotation was created with Repeatmasker. The CNV contains two ~650 bp LINE sequences at either end, which share ~94% homology and may have led to the amplification of the CNV by unequal crossing-over.
Score	% div.	% del.	% ins.	Begin	End	Length	Orientation	Matching repeat	Repeat class/family	Position in repeat, begin	Position in repeat, end	Left in repeat
2081	17.7	6.6	3.3	118607185	118607711	527	+	L1MC1	LINE/L1	4109	4652	-1494
365	18.5	3.1	0	118607730	118607794	65	C	Bov-tA3	SINE/tRNA-Core-RTE	-6	207	141
5855	3	0	0	118607795	118608462	668	C	BovB	LINE/RTE-BovB	-79	3768	3101
2972	21.1	3.8	3.6	118608461	118609013	553	+	L1MC1	LINE/L1	4649	5176	-970
1293	16.6	1	0	118609014	118609218	205	C	Bov-tA2	SINE/tRNA-Core-RTE	-1	211	5
2972	22.4	7.6	0.6	118609219	118610155	937	+	L1MC1	LINE/L1	5177	6181	-152
868	13.3	0	0	118610150	118610277	128	+	BovB	LINE/RTE-BovB	3273	3400	-447
1423	10.4	1.5	1.5	118610281	118610485	205	C	Bov-tA2	SINE/tRNA-Core-RTE	-1	211	7
2575	12.3	0.5	0.3	118610487	118610862	376	+	BovB	LINE/RTE-BovB	3392	3768	-79
439	14.7	0	4	118610863	118610940	78	+	Bov-tA2	SINE/tRNA-Core-RTE	138	212	0
641	17.6	6.1	3.3	118610948	118611094	147	+	L1MC1	LINE/L1	6170	6320	-13
2349	4.8	0	0	118612599	118612870	272	+	BOV-A2	SINE/Core-RTE	1	272	0
1140	18.8	0.8	7.2	118613049	118613283	235	+	Bov-tA1	SINE/tRNA-Core-RTE	2	222	-5
481	33.6	11.3	0.4	118613286	118613497	212	+	L1MEc	LINE/L1	21	255	-6168
406	17.9	0	0	118613509	118613575	67	C	Bov-tA3	SINE/tRNA-Core-RTE	-6	207	141
4800	3.7	1.9	0	118613576	118614139	564	C	BovB	LINE/RTE-BovB	-79	3768	3194
