# Supplementary material for: A structural variant in the 5’-flanking region of the TWIST2 gene affects melanocyte development in belted cattle
Source: PLoS One. 2017 Jun 28;12(6):e0180170. doi: 10.1371/journal.pone.0180170 (PMC5489250; doi:10.1371/journal.pone.0180170)
Supplement: S4 Table — (XLSX) [file pone.0180170.s009.xlsx]

## Sheet: global, belted vs non-belted
S4 Table. RNA-seq experiments. The table on this sheet shows the differential expression values of 19,014 transcripts in adult bovine dorsal skin between belted (n = 7) and non-belted (n = 3) animals.
The values for TWIST2 are shown in red (line 17,316)
GeneName	baseMean	log2FoldChange	lfcSE	stat	pvalue	padj
TTC34	61.7187	-1.18268	0.196905	-6.00633	1.8977e-09	3.52194e-05
FGA	66.7617	-0.99979	0.195031	-5.12632	2.95463e-07	0.00274175
HPX	66.1713	-0.979992	0.197451	-4.9632	6.93399e-07	0.0042896
NRCAM	51.0709	0.964637	0.198052	4.87062	1.11248e-06	0.00516161
PRG3	9.91826	0.800299	0.170572	4.69185	2.70749e-06	0.0100496
ZBED6CL	269.147	-0.943066	0.203819	-4.62698	3.71044e-06	0.011477
IGFBP1	46.92	0.799532	0.176569	4.52815	5.95024e-06	0.0157758
ADM	942.483	-0.636863	0.147557	-4.31604	1.58857e-05	0.0348043
GC	20.6091	-0.797544	0.185362	-4.30263	1.6878e-05	0.0348043
SERPINA3-1	18.7296	-0.775398	0.183697	-4.22107	2.43146e-05	0.0451255
APOH	21.0149	-0.759584	0.182931	-4.15229	3.29162e-05	0.0520983
VTN	27.4256	-0.781307	0.188403	-4.147	3.36861e-05	0.0520983
MMP12	108.136	0.620831	0.155023	4.00477	6.20778e-05	0.0822929
PASD1	16.1367	0.536149	0.133614	4.01267	6.0036e-05	0.0822929
SAA2	25.5347	-0.757438	0.190441	-3.97729	6.97063e-05	0.0862453
LOC101904946	4.22965	0.659389	0.167825	3.92903	8.52884e-05	0.0989292
CYP1A2	11.8675	-0.69722	0.1791	-3.89292	9.9045e-05	0.108128
FGG	70.6835	-0.760842	0.201518	-3.77556	0.000159651	0.164609
APOC3	12.4578	-0.656126	0.176293	-3.72179	0.000197817	0.183564
CD177	34.4027	-0.763412	0.204898	-3.72582	0.000194682	0.183564
LOC511240	12.4908	-0.651889	0.175956	-3.70485	0.000211517	0.186931
MGC137014	10.3223	-0.629049	0.174359	-3.60778	0.000308832	0.260528
C10H15orf62	725.629	0.427904	0.120376	3.55472	0.000378377	0.288612
RPS25	2787.68	-0.581779	0.163419	-3.56005	0.00037078	0.288612
YBX3	5676.11	-0.387456	0.109217	-3.54759	0.000388777	0.288612
PSD2	144.382	-0.674532	0.19104	-3.53084	0.000414245	0.295691
LOC508459	10.4773	0.662436	0.189198	3.50129	0.00046301	0.318259
C9	8.62294	-0.598151	0.172011	-3.4774	0.000506307	0.335591
AMBP	31.3774	-0.684174	0.197624	-3.46201	0.000536164	0.341672
LOC784932	9.6492	-0.59041	0.171373	-3.44517	0.000570711	0.341672
SERPINA3-7	22.6318	-0.608013	0.176299	-3.44876	0.000563173	0.341672
ITIH1	10.0479	-0.584863	0.170907	-3.42211	0.000621378	0.36038
DUOX2	290.044	0.685364	0.203901	3.36126	0.000775872	0.436346
DTX4	1662.16	-0.539087	0.162486	-3.31775	0.000907454	0.495336
PLG	14.6503	-0.618449	0.187295	-3.302	0.000959977	0.509035
SERPINA3	10.6715	-0.563244	0.174021	-3.23664	0.00120944	0.623502
CCBL1	319.757	-0.523596	0.163485	-3.20271	0.00136142	0.649395
IGF1	279.327	0.623173	0.194618	3.20203	0.00136464	0.649395
KRT16	42.6575	0.606079	0.18841	3.21682	0.00129621	0.649395
C28H1orf131	509.941	0.596667	0.191535	3.11518	0.0018383	0.763369
FXYD2	46.8387	0.579737	0.185132	3.13148	0.00173929	0.763369
ITIH2	11.3967	-0.608706	0.195527	-3.11316	0.00185094	0.763369
LOC521615	17.6449	0.589501	0.188269	3.13116	0.00174118	0.763369
PRM1	32.672	-0.615866	0.196354	-3.13651	0.00170969	0.763369
SFTPA1	15.5209	-0.639751	0.205071	-3.11966	0.00181061	0.763369
LOC104968478	7.98971	-0.531182	0.17184	-3.09114	0.00199386	0.804437
AURKC	132.291	-0.566489	0.184167	-3.07595	0.00209836	0.828585
LOC529686	23.7296	-0.636371	0.208084	-3.05824	0.00222641	0.860832
RPL37	8408.18	-0.563228	0.184583	-3.05135	0.00227817	0.862869
C5	9.67295	-0.581308	0.190941	-3.04444	0.00233117	0.865284
CES1	8.97234	-0.516195	0.171439	-3.01096	0.00260422	0.885562
EIF3M	235.874	-0.610827	0.203026	-3.00862	0.00262438	0.885562
LOC515917	24.8201	-0.599034	0.198995	-3.0103	0.00260993	0.885562
PLAUR	170.702	0.624649	0.206937	3.01855	0.00253988	0.885562
UPP1	39.3335	0.577614	0.19168	3.01343	0.0025831	0.885562
LOC100138951	12.7288	0.461479	0.154134	2.99402	0.00275328	0.912466
CXCL5	54.13	0.501179	0.167862	2.98566	0.00282968	0.921335
ADCY5	58.6817	-0.604739	0.204578	-2.95603	0.00311631	0.930231
C1RL	28.0708	0.61052	0.205425	2.97198	0.00295885	0.930231
COX6B1	90.0969	-0.587709	0.200067	-2.93756	0.00330811	0.930231
DFNA5	72.4806	0.527003	0.178595	2.95083	0.00316923	0.930231
IL17D	203.154	-0.554315	0.186699	-2.96903	0.00298746	0.930231
LOC527083	32.5262	0.497974	0.169224	2.94269	0.00325376	0.930231
LOC785386	313.036	-0.61367	0.208419	-2.94441	0.00323571	0.930231
RPL27A	6352.27	-0.486626	0.16553	-2.9398	0.00328425	0.930231
SP100	51.9212	0.583842	0.198346	2.94356	0.00324463	0.930231
NTN4	249.889	-0.553344	0.189183	-2.92491	0.00344552	0.954409
C25H16orf82	6.40854	-0.468438	0.160554	-2.91763	0.003527	0.962613
TTC12	70.4502	-0.588558	0.202207	-2.91067	0.00360651	0.970047
CCL17	12.1544	0.450296	0.155153	2.90227	0.00370467	0.982215
20ALPHA-HSD	4.20519	0.10352	0.108697	0.952376	0.340906	0.999815
A1BG	3.02659	-0.119478	0.15489	-0.771375	0.440485	0.999815
A1CF	0.714537	-0.0649023	0.075592	-0.858587	0.390568	0.999815
A2M	1061.84	-0.134281	0.167502	-0.801666	0.422746	0.999815
A2ML1	39.2109	0.302525	0.206462	1.46528	0.142844	0.999815
A3GALT2	0.161061	0.0330919	0.0489753	0.675686	0.49924	0.999815
A4GALT	110.722	0.00972204	0.208441	0.0466416	0.962799	0.999815
A4GNT	0.0810937	0.0242798	0.0489753	0.495756	0.620066	0.999815
AAAS	431.134	-0.0593575	0.187637	-0.316343	0.751742	0.999815
AACS	1233.98	0.356564	0.159206	2.23964	0.0251145	0.999815
AADAC	0.507369	-0.0720398	0.0792162	-0.909408	0.363135	0.999815
AADACL2	498.89	0.107865	0.205023	0.526115	0.598809	0.999815
AADACL3	2143.45	-0.0520574	0.175637	-0.296393	0.76693	0.999815
AADACL4	213.5	0.105293	0.202264	0.520572	0.602665	0.999815
AADAT	325.026	-0.296293	0.202741	-1.46144	0.143896	0.999815
AAED1	338.437	0.0259919	0.175757	0.147885	0.882433	0.999815
AAGAB	1273.61	-0.0979568	0.112259	-0.872598	0.382882	0.999815
AAK1	212.946	0.0788977	0.185821	0.424591	0.671135	0.999815
AAMDC	567.243	-0.213397	0.203933	-1.04641	0.295373	0.999815
AAMP	2387.93	-0.0107483	0.121859	-0.0882027	0.929716	0.999815
AANAT	0.397524	0.0313741	0.0501154	0.626038	0.53129	0.999815
AAR2	384.982	-0.0435062	0.148283	-0.2934	0.769216	0.999815
AARD	1.26222	-0.0345393	0.121227	-0.284913	0.77571	0.999815
AARS	2274.66	0.116539	0.132718	0.878094	0.379893	0.999815
AARS2	475.484	-0.00655736	0.156133	-0.0419986	0.9665	0.999815
AARSD1	1002.21	-0.14314	0.14262	-1.00365	0.315549	0.999815
AASDH	466.341	0.0912112	0.142329	0.64085	0.52162	0.999815
AASDHPPT	1408.58	-0.0522396	0.172349	-0.303104	0.76181	0.999815
AASS	560.508	0.110265	0.206261	0.534589	0.592934	0.999815
AATF	566.507	-0.0851897	0.135261	-0.629819	0.528813	0.999815
AATK	38.7028	-0.213254	0.208368	-1.02345	0.306095	0.999815
ABAT	81.544	0.488866	0.207345	2.35774	0.0183863	0.999815
ABCA1	1946.93	0.395485	0.177369	2.22973	0.0257653	0.999815
ABCA10	297.887	0.194015	0.199871	0.970701	0.331697	0.999815
ABCA12	3098.37	-0.0304864	0.194972	-0.156363	0.875747	0.999815
ABCA13	16.6344	0.223865	0.167638	1.3354	0.181745	0.999815
ABCA2	1202.71	0.127508	0.186834	0.682465	0.494945	0.999815
ABCA3	330.735	0.196514	0.199646	0.984311	0.324963	0.999815
ABCA5	756.401	0.43611	0.197862	2.20411	0.0275163	0.999815
ABCA6	257.675	0.186786	0.206505	0.90451	0.365725	0.999815
ABCA7	138.381	0.064591	0.201674	0.320275	0.74876	0.999815
ABCA9	234.445	0.0425561	0.207925	0.20467	0.83783	0.999815
ABCB1	90.5745	0.0875194	0.208117	0.420529	0.674099	0.999815
ABCB10	835.468	-0.0285229	0.14254	-0.200104	0.841399	0.999815
ABCB11	22.6813	0.185297	0.201686	0.91874	0.358232	0.999815
ABCB4	40.9728	-0.0664895	0.178744	-0.371982	0.709906	0.999815
ABCB6	606.29	-0.0532431	0.184922	-0.287921	0.773407	0.999815
ABCB7	671.525	0.0425211	0.10755	0.39536	0.692577	0.999815
ABCB8	1283.22	-0.00294712	0.138015	-0.0213536	0.982964	0.999815
ABCB9	226.109	0.170022	0.188049	0.904138	0.365922	0.999815
ABCC1	1403.61	0.109634	0.178605	0.613837	0.539323	0.999815
ABCC10	469.785	0.121594	0.178357	0.681747	0.495399	0.999815
ABCC11	2887.37	-0.185041	0.171837	-1.07684	0.281551	0.999815
ABCC12	5.28636	0.158867	0.177873	0.893151	0.371776	0.999815
ABCC2	0.637347	-0.0337253	0.0863757	-0.390448	0.696205	0.999815
ABCC3	259.358	0.0344281	0.165392	0.208161	0.835103	0.999815
ABCC5	1508.57	-0.119653	0.193336	-0.618883	0.535993	0.999815
ABCC6	4.85152	0.0399081	0.177079	0.225368	0.821693	0.999815
ABCC8	38.7756	0.0789352	0.205836	0.383486	0.701359	0.999815
ABCC9	133.281	-0.299234	0.207307	-1.44343	0.148898	0.999815
ABCD1	159.736	0.253786	0.19304	1.31468	0.188616	0.999815
ABCD2	4.90397	-0.0024012	0.174703	-0.0137444	0.989034	0.999815
ABCD3	2590.45	0.157114	0.176663	0.889346	0.373817	0.999815
ABCD4	1222.94	0.118373	0.194095	0.609868	0.541949	0.999815
ABCE1	1784.81	-0.00185562	0.19614	-0.00946069	0.992452	0.999815
ABCF1	2696.57	-0.0477593	0.186774	-0.255706	0.798178	0.999815
ABCF2	1095.98	-0.0484707	0.16851	-0.287643	0.77362	0.999815
ABCF3	913.165	-0.000690369	0.153202	-0.00450628	0.996405	0.999815
ABCG1	1432.05	0.275177	0.20155	1.3653	0.172159	0.999815
ABCG2	247.693	0.0474606	0.208367	0.227774	0.819822	0.999815
ABCG4	60.6189	-0.297978	0.17895	-1.66514	0.0958841	0.999815
ABCG5	23.1039	0.339459	0.194996	1.74085	0.0817094	0.999815
ABCG8	20.8859	0.279226	0.172808	1.61582	0.106134	0.999815
ABHD1	151.965	-0.089108	0.173053	-0.514917	0.606611	0.999815
ABHD10	323.433	0.0791615	0.176105	0.449514	0.653061	0.999815
ABHD11	691.114	0.211146	0.205958	1.02519	0.305273	0.999815
ABHD12	1657.92	-0.206169	0.150453	-1.37033	0.170585	0.999815
ABHD12B	818.88	0.0191906	0.208441	0.0920674	0.926644	0.999815
ABHD13	294.404	0.120208	0.190819	0.629958	0.528722	0.999815
ABHD14A	256.319	-0.179281	0.158367	-1.13206	0.25761	0.999815
ABHD14B	3187.48	-0.139791	0.158951	-0.87946	0.379152	0.999815
ABHD15	20.8538	0.119509	0.199952	0.597689	0.550047	0.999815
ABHD16A	1657.47	0.235251	0.17319	1.35834	0.174355	0.999815
ABHD16B	2.38432	-0.0470898	0.143383	-0.32842	0.742594	0.999815
ABHD17A	634.809	-0.188301	0.160743	-1.17144	0.241423	0.999815
ABHD17B	529.962	-0.014164	0.200561	-0.0706216	0.943699	0.999815
ABHD17C	452.437	-0.139657	0.180767	-0.772583	0.439769	0.999815
ABHD18	567.661	0.0959713	0.149492	0.641982	0.520885	0.999815
ABHD2	559.655	0.0462607	0.19603	0.235988	0.813442	0.999815
ABHD3	663.099	-0.070767	0.208116	-0.340036	0.73383	0.999815
ABHD4	995.502	0.135014	0.148101	0.911636	0.36196	0.999815
ABHD5	1557.72	0.106846	0.174674	0.61169	0.540743	0.999815
ABHD6	1036.39	-0.15835	0.187957	-0.84248	0.399519	0.999815
ABHD8	227.967	-0.0259401	0.191142	-0.135711	0.89205	0.999815
ABI1	2877.58	-0.00305364	0.123878	-0.0246503	0.980334	0.999815
ABI2	245.849	0.0396635	0.166675	0.23797	0.811905	0.999815
ABI3	66.3003	-0.0311152	0.206606	-0.150602	0.88029	0.999815
ABI3BP	1062.28	-0.0540937	0.208343	-0.259638	0.795143	0.999815
ABL1	2134.91	0.404206	0.206772	1.95484	0.0506016	0.999815
ABL2	59.8399	0.277711	0.208097	1.33453	0.18203	0.999815
ABLIM1	8439.49	-0.0595598	0.151765	-0.392448	0.694727	0.999815
ABLIM2	171.897	-0.0497983	0.202209	-0.246271	0.805472	0.999815
ABLIM3	448.707	0.121902	0.165722	0.735579	0.461987	0.999815
ABO	101.324	-0.285307	0.201568	-1.41543	0.156941	0.999815
ABR	3658.48	0.0278302	0.165043	0.168624	0.866093	0.999815
ABRA	0.272072	-0.0257091	0.0491686	-0.522876	0.60106	0.999815
ABRACL	529.363	0.106511	0.196194	0.542885	0.587209	0.999815
ABT1	485.154	-0.0172294	0.170032	-0.10133	0.919288	0.999815
ABTB1	4464.91	-0.0774716	0.206907	-0.374427	0.708087	0.999815
ABTB2	1158.89	0.0388352	0.179964	0.215794	0.829148	0.999815
ACAA1	2042.49	-0.226392	0.144415	-1.56764	0.116965	0.999815
ACAA2	1999.22	-0.112976	0.162195	-0.696549	0.486085	0.999815
ACACA	1835.16	0.102625	0.199713	0.51386	0.60735	0.999815
ACACB	335.973	-0.153902	0.2025	-0.760011	0.447248	0.999815
ACAD10	975.59	-0.0129389	0.179671	-0.0720144	0.94259	0.999815
ACAD11	614.702	-0.26955	0.203822	-1.32248	0.18601	0.999815
ACAD8	2127.99	0.0751584	0.182117	0.412693	0.679832	0.999815
ACAD9	2309.01	0.0286795	0.202247	0.141804	0.887235	0.999815
ACADL	72.8362	0.00646899	0.197884	0.0326909	0.973921	0.999815
ACADM	580.799	0.0141342	0.176788	0.0799501	0.936277	0.999815
ACADS	614.336	0.00264132	0.183399	0.014402	0.988509	0.999815
ACADSB	1832.91	-0.0476171	0.208484	-0.228398	0.819337	0.999815
ACADVL	3821.2	-0.0776199	0.197302	-0.393408	0.694019	0.999815
ACAN	50.0573	0.191421	0.206878	0.925286	0.354817	0.999815
ACAP1	1185.77	0.185113	0.182486	1.0144	0.310394	0.999815
ACAP2	75.2703	0.464841	0.207519	2.23999	0.0250913	0.999815
ACAP3	1669.09	0.0799726	0.170145	0.470025	0.638337	0.999815
ACAT1	1503.37	0.124292	0.159195	0.780754	0.434947	0.999815
ACAT2	1811.92	0.0821928	0.190882	0.430595	0.666763	0.999815
ACBD3	1158.34	0.0500288	0.142368	0.351406	0.725284	0.999815
ACBD4	611.195	-0.0707375	0.201498	-0.351057	0.725545	0.999815
ACBD5	1561.1	0.141576	0.125943	1.12412	0.26096	0.999815
ACBD6	264.104	0.0339792	0.172017	0.197534	0.84341	0.999815
ACBD7	59.7075	-0.331215	0.208505	-1.58852	0.112168	0.999815
ACCS	187.491	-0.359346	0.196886	-1.82514	0.0679793	0.999815
ACCSL	3.25699	-0.0118679	0.163308	-0.0726716	0.942067	0.999815
ACD	240.206	0.0197661	0.155476	0.127132	0.898836	0.999815
ACE	88.252	0.240505	0.198064	1.21428	0.224639	0.999815
ACE2	333.087	-0.126798	0.207536	-0.610968	0.541221	0.999815
ACE3	0.567132	-0.0689539	0.0776838	-0.887623	0.374744	0.999815
ACER1	2972.83	0.294374	0.207111	1.42133	0.155219	0.999815
ACER2	268.178	0.107154	0.206129	0.519842	0.603174	0.999815
ACER3	911.8	0.21778	0.178925	1.21715	0.223546	0.999815
ACHE	562.184	-0.132512	0.201767	-0.65676	0.511335	0.999815
ACIN1	5098.41	-0.10313	0.136344	-0.756392	0.449414	0.999815
ACKR1	128.467	-0.114187	0.208232	-0.548364	0.583442	0.999815
ACKR2	44.3109	0.0899207	0.205841	0.436846	0.662223	0.999815
ACKR3	644.636	-0.501911	0.190793	-2.63066	0.00852197	0.999815
ACKR4	492.585	0.0122045	0.2055	0.0593894	0.952642	0.999815
ACLY	5032.14	0.0435169	0.189315	0.229865	0.818197	0.999815
ACMSD	13.1774	-0.102004	0.139069	-0.73348	0.463266	0.999815
ACO1	1315.11	-0.129699	0.204384	-0.634584	0.5257	0.999815
ACO2	2018.85	-0.136055	0.172495	-0.788744	0.430262	0.999815
ACOT11	9.77097	0.56795	0.206501	2.75035	0.00595314	0.999815
ACOT12	0.38589	-0.00750837	0.0744287	-0.10088	0.919646	0.999815
ACOT13	401.439	-0.143029	0.197888	-0.722777	0.469817	0.999815
ACOT2	141.846	0.249993	0.208264	1.20037	0.229996	0.999815
ACOT4	104.489	-0.0480077	0.206095	-0.23294	0.815808	0.999815
ACOT6	30.4148	0.135825	0.188292	0.721353	0.470693	0.999815
ACOT7	541.252	0.379791	0.170495	2.22757	0.0259091	0.999815
ACOT8	403.434	0.0190974	0.203581	0.0938072	0.925262	0.999815
ACOT9	428.443	0.043397	0.170452	0.254599	0.799033	0.999815
ACOX1	1432.72	0.179126	0.208064	0.860918	0.389283	0.999815
ACOX2	1314.74	0.0354153	0.205099	0.172675	0.862907	0.999815
ACOX3	360.418	-0.295409	0.173034	-1.70723	0.0877797	0.999815
ACOXL	6.48701	0.18127	0.167516	1.08211	0.279204	0.999815
ACP2	1504.94	-0.0235266	0.19526	-0.120489	0.904096	0.999815
ACP5	528.606	0.0905938	0.168885	0.536423	0.591666	0.999815
ACP6	1670.04	0.0357763	0.195886	0.182638	0.855082	0.999815
ACP7	1474.25	-0.20019	0.205465	-0.974327	0.329894	0.999815
ACPP	3597.23	-0.103698	0.205322	-0.505049	0.613524	0.999815
ACPT	61.3668	-0.0358387	0.205343	-0.174531	0.861448	0.999815
ACR	6.7755	0.0872672	0.159447	0.547313	0.584164	0.999815
ACRBP	40.6331	0.312891	0.198262	1.57817	0.114526	0.999815
ACRC	237.681	-0.250812	0.187907	-1.33477	0.181953	0.999815
ACRV1	1.00113	-0.0999917	0.0913989	-1.09401	0.273948	0.999815
ACSBG1	3783.16	0.222439	0.208175	1.06852	0.285285	0.999815
ACSBG2	4.39234	-0.0155416	0.173965	-0.0893372	0.928814	0.999815
ACSF2	8337.54	-0.124762	0.206185	-0.605099	0.545113	0.999815
ACSF3	124.901	-0.22321	0.176833	-1.26226	0.206854	0.999815
ACSL1	9267.71	0.159546	0.199305	0.800512	0.423414	0.999815
ACSL3	3290.79	0.193444	0.11569	1.6721	0.0945055	0.999815
ACSL4	728.608	0.19781	0.179198	1.10386	0.269652	0.999815
ACSL5	1147.52	0.00680492	0.205915	0.0330472	0.973637	0.999815
ACSL6	37.0186	0.24105	0.19666	1.22572	0.220304	0.999815
ACSM1	1252.84	0.110052	0.179979	0.611469	0.540889	0.999815
ACSM2B	2.88198	-0.327991	0.143782	-2.28118	0.022538	0.999815
ACSM3	526.895	-0.0178824	0.208142	-0.0859142	0.931535	0.999815
ACSM4	1.17519	-0.0897491	0.10335	-0.868399	0.385176	0.999815
ACSM5	16.4135	0.0920562	0.206216	0.446407	0.655303	0.999815
ACSS1	1286.37	-0.036833	0.205198	-0.1795	0.857545	0.999815
ACSS2	976.93	0.305564	0.200535	1.52374	0.127573	0.999815
ACSS3	289.432	0.227548	0.180716	1.25915	0.207977	0.999815
ACTA1	6.50943	-0.307995	0.149625	-2.05844	0.0395475	0.999815
ACTA2	7348.93	-0.0336818	0.207893	-0.162016	0.871294	0.999815
ACTB	21528	-0.0327945	0.146428	-0.223963	0.822786	0.999815
ACTBL2	465.859	-0.0132091	0.137387	-0.0961453	0.923405	0.999815
ACTG1	58029.2	-0.167391	0.131613	-1.27185	0.203428	0.999815
ACTG2	1951.51	-0.079102	0.182455	-0.433541	0.664622	0.999815
ACTL10	0.729147	-0.0156601	0.100604	-0.155661	0.8763	0.999815
ACTL6A	614.685	-0.0103255	0.151171	-0.0683031	0.945544	0.999815
ACTL6B	0.474681	0.0366451	0.0939855	0.389901	0.69661	0.999815
ACTL7A	1.04006	-0.119109	0.0983934	-1.21054	0.226072	0.999815
ACTL7B	2.9426	-0.284962	0.144144	-1.97693	0.0480499	0.999815
ACTL8	21.9281	-0.312744	0.208525	-1.49979	0.133668	0.999815
ACTL9	0.889482	-0.105912	0.0936572	-1.13085	0.258119	0.999815
ACTN1	3209.55	0.0844933	0.136827	0.617518	0.536893	0.999815
ACTN2	16.3568	0.356714	0.191408	1.86363	0.0623741	0.999815
ACTN3	35.6093	-0.274595	0.20138	-1.36357	0.172704	0.999815
ACTN4	12761.2	0.0642279	0.161989	0.396496	0.691739	0.999815
ACTR10	1482.54	0.198731	0.171836	1.15652	0.24747	0.999815
ACTR1A	4965.11	-0.110978	0.110723	-1.00231	0.316195	0.999815
ACTR1B	981.812	0.156065	0.162465	0.960611	0.336748	0.999815
ACTR2	6772.72	0.0712035	0.136472	0.521743	0.601849	0.999815
ACTR3	4682.87	-0.0498325	0.154377	-0.322798	0.746848	0.999815
ACTR3B	1230.45	-0.061867	0.163655	-0.378033	0.705406	0.999815
ACTR5	239.413	-0.177662	0.146362	-1.21385	0.224805	0.999815
ACTR6	308.908	-0.0445676	0.172964	-0.25767	0.796661	0.999815
ACTR8	524.383	-0.120901	0.135568	-0.89181	0.372495	0.999815
ACTRT2	1.94213	-0.201025	0.121068	-1.66043	0.0968288	0.999815
ACTRT3	35.1644	-0.135251	0.204174	-0.662432	0.507694	0.999815
ACVR1	1067.6	0.00189257	0.177033	0.0106905	0.99147	0.999815
ACVR1B	2072.27	-0.0531528	0.145973	-0.364127	0.715763	0.999815
ACVR1C	0.419939	-0.0425761	0.0782456	-0.544134	0.586349	0.999815
ACVR2A	775.13	-0.0256485	0.175074	-0.146501	0.883526	0.999815
ACVR2B	115.713	0.249968	0.208415	1.19938	0.230382	0.999815
ACVRL1	217.767	-0.000615547	0.199124	-0.00309128	0.997534	0.999815
ACY1	676.318	-0.245895	0.205696	-1.19543	0.231919	0.999815
ACYP1	129.433	0.147963	0.173096	0.854799	0.392663	0.999815
ACYP2	28.1248	0.147853	0.206867	0.714726	0.474778	0.999815
ADA	564.348	-0.179464	0.206553	-0.868852	0.384928	0.999815
ADAD1	2.38088	-0.213916	0.12389	-1.72666	0.0842283	0.999815
ADAD2	0.736607	-0.0791078	0.096243	-0.821958	0.411101	0.999815
ADAL	220.192	-0.183646	0.160305	-1.1456	0.251959	0.999815
ADAM10	676.426	0.0741733	0.207826	0.3569	0.721167	0.999815
ADAM11	124.408	-0.0684391	0.204868	-0.334064	0.738331	0.999815
ADAM12	21.4669	0.433956	0.178619	2.4295	0.0151196	0.999815
ADAM15	2830.83	0.095039	0.184328	0.515596	0.606137	0.999815
ADAM17	1592.69	0.199954	0.175459	1.13961	0.25445	0.999815
ADAM19	155.428	0.134584	0.208148	0.646579	0.517905	0.999815
ADAM2	2.3219	-0.239804	0.129149	-1.8568	0.063339	0.999815
ADAM22	11.384	-0.123896	0.197254	-0.628102	0.529937	0.999815
ADAM23	48.5211	0.014141	0.204427	0.0691738	0.944851	0.999815
ADAM29	0.588557	-0.0359683	0.0576003	-0.624446	0.532335	0.999815
ADAM32	4.80385	-0.0669435	0.153505	-0.436101	0.662763	0.999815
ADAM33	1464.44	0.211023	0.207202	1.01844	0.308467	0.999815
ADAM3A	3.86659	-0.337328	0.145104	-2.32474	0.0200858	0.999815
ADAM8	180.313	0.40576	0.201298	2.01572	0.0438296	0.999815
ADAM9	581.019	0.204811	0.179143	1.14328	0.252922	0.999815
ADAMDEC1	7.75274	0.279925	0.178828	1.56533	0.117506	0.999815
ADAMTS1	1152.45	0.0553827	0.202188	0.273916	0.784149	0.999815
ADAMTS10	326.524	0.203148	0.190545	1.06614	0.286359	0.999815
ADAMTS12	17.2253	0.178971	0.186535	0.959447	0.337333	0.999815
ADAMTS14	95.5905	-0.0144708	0.202116	-0.0715966	0.942923	0.999815
ADAMTS15	44.781	0.321741	0.206849	1.55544	0.119841	0.999815
ADAMTS16	8.72701	-0.00416815	0.179999	-0.0231566	0.981525	0.999815
ADAMTS17	206.813	0.208945	0.195022	1.07139	0.283993	0.999815
ADAMTS18	48.5269	0.315495	0.197977	1.59359	0.111027	0.999815
ADAMTS19	36.8695	0.211768	0.207894	1.01863	0.308378	0.999815
ADAMTS2	344.809	0.339285	0.208325	1.62864	0.10339	0.999815
ADAMTS20	14.0992	0.14934	0.190274	0.784866	0.432532	0.999815
ADAMTS3	34.6184	0.247445	0.207745	1.1911	0.233616	0.999815
ADAMTS4	48.794	-0.137211	0.2006	-0.684004	0.493973	0.999815
ADAMTS5	29.7225	0.149094	0.202336	0.736864	0.461205	0.999815
ADAMTS6	86.4978	0.237937	0.206801	1.15056	0.249912	0.999815
ADAMTS7	96.7857	0.17284	0.176723	0.978026	0.328062	0.999815
ADAMTS8	9.44285	0.268456	0.184398	1.45585	0.145433	0.999815
ADAMTS9	355.551	-0.0545299	0.203684	-0.267718	0.788916	0.999815
ADAMTSL1	94.2432	0.0580208	0.205834	0.281881	0.778035	0.999815
ADAMTSL2	92.316	-0.241763	0.200663	-1.20482	0.228272	0.999815
ADAMTSL3	84.6399	0.185067	0.20839	0.88808	0.374498	0.999815
ADAMTSL4	2365.37	-0.00647392	0.189859	-0.0340985	0.972799	0.999815
ADAMTSL5	720.808	0.00975394	0.196121	0.0497344	0.960334	0.999815
ADAP1	234.121	0.220417	0.199785	1.10327	0.269909	0.999815
ADAP2	89.91	0.271168	0.206571	1.31271	0.189282	0.999815
ADAR	2192.42	-0.0830433	0.188407	-0.440765	0.659383	0.999815
ADARB1	1368.76	-0.0802995	0.166679	-0.481761	0.629976	0.999815
ADARB2	3.89043	0.0812843	0.151613	0.53613	0.591868	0.999815
ADAT1	415.19	-0.0515233	0.205267	-0.251006	0.80181	0.999815
ADAT2	477.194	0.0829516	0.200505	0.413712	0.679085	0.999815
ADAT3	31.8743	-0.187884	0.204602	-0.91829	0.358467	0.999815
ADCK1	381.464	0.0967997	0.205888	0.470157	0.638243	0.999815
ADCK2	442.279	-0.254264	0.154776	-1.64279	0.100425	0.999815
ADCK3	423.215	0.116304	0.208422	0.558025	0.576828	0.999815
ADCK4	402.829	0.0543044	0.158115	0.343448	0.731261	0.999815
ADCK5	875.612	-0.0490164	0.182779	-0.268173	0.788566	0.999815
ADCY1	142.69	0.37799	0.195322	1.93521	0.052964	0.999815
ADCY10	7.94961	-0.106326	0.189481	-0.561144	0.574699	0.999815
ADCY2	141.286	-0.173657	0.207487	-0.836954	0.402619	0.999815
ADCY3	268.376	0.148757	0.180925	0.822201	0.410963	0.999815
ADCY4	234.109	0.0273699	0.181564	0.150745	0.880177	0.999815
ADCY6	1261.51	-0.0951068	0.163737	-0.58085	0.561342	0.999815
ADCY7	2269.16	0.179428	0.146852	1.22183	0.221773	0.999815
ADCY8	5.58577	0.0907492	0.151002	0.60098	0.547854	0.999815
ADCY9	314.798	0.100458	0.150896	0.665746	0.505573	0.999815
ADCYAP1	0.875836	-0.0121822	0.108347	-0.112438	0.910476	0.999815
ADCYAP1R1	142.98	0.0683753	0.206879	0.330509	0.741015	0.999815
ADD1	2837.91	0.025458	0.156413	0.162761	0.870707	0.999815
ADD2	10.8019	0.0840818	0.203842	0.412484	0.679984	0.999815
ADD3	1721.25	0.069108	0.182474	0.378728	0.70489	0.999815
ADGB	64.899	0.187769	0.201324	0.932675	0.350988	0.999815
ADGRA1	3.42071	-0.0977418	0.182169	-0.536545	0.591582	0.999815
ADGRA3	1488.05	-0.0311339	0.19387	-0.160591	0.872415	0.999815
ADGRB1	9.60146	-0.0257092	0.192046	-0.13387	0.893505	0.999815
ADGRB2	41.7088	0.0567669	0.199535	0.284497	0.77603	0.999815
ADGRD1	169.281	0.041151	0.207066	0.198733	0.842471	0.999815
ADGRD2	3.61431	-0.0452277	0.157738	-0.286727	0.774321	0.999815
ADGRE3	18.2713	0.1489	0.193832	0.768192	0.442373	0.999815
ADGRE5	338.372	0.00369475	0.203164	0.018186	0.98549	0.999815
ADGRF2	701.174	0.162233	0.197974	0.819469	0.412519	0.999815
ADGRF3	18.2403	0.024413	0.201584	0.121106	0.903607	0.999815
ADGRF4	2898.92	-0.114039	0.169633	-0.672267	0.501414	0.999815
ADGRF5	192.392	-0.301815	0.203581	-1.48253	0.138199	0.999815
ADGRG1	7390.07	0.058538	0.128628	0.455097	0.64904	0.999815
ADGRG2	133.863	0.109279	0.198776	0.549759	0.582484	0.999815
ADGRG3	5.32468	0.083006	0.15613	0.531647	0.594971	0.999815
ADGRG5	14.6815	0.129588	0.178007	0.727993	0.466618	0.999815
ADGRG6	605.596	-0.0305493	0.15149	-0.201659	0.840183	0.999815
ADGRG7	0.517298	0.088934	0.0578929	1.53618	0.124494	0.999815
ADGRL1	2184.38	0.036244	0.167552	0.216315	0.828742	0.999815
ADGRL2	1588.62	0.0660887	0.16679	0.396239	0.691929	0.999815
ADGRL3	588.765	0.0664528	0.18967	0.350361	0.726068	0.999815
ADGRL4	136.285	-0.014775	0.206912	-0.0714071	0.943074	0.999815
ADGRV1	49.25	-0.0561241	0.204932	-0.273866	0.784187	0.999815
ADH1C	631.114	-0.128445	0.142942	-0.898582	0.368876	0.999815
ADH4	4.61765	-0.403145	0.159422	-2.52879	0.0114457	0.999815
ADH5	1088.2	0.0600375	0.116602	0.514893	0.606628	0.999815
ADH6	1118.38	-0.0067891	0.178898	-0.0379495	0.969728	0.999815
ADH7	0.114457	0.00393349	0.0489753	0.0803158	0.935986	0.999815
ADHFE1	139.44	0.135111	0.208283	0.64869	0.516539	0.999815
ADI1	809.889	-0.0566523	0.190903	-0.29676	0.76665	0.999815
ADIG	52.4233	0.232003	0.208084	1.11495	0.264873	0.999815
ADIPOQ	43.4267	-0.0494947	0.153452	-0.322543	0.747041	0.999815
ADIPOR1	1774.03	0.0457478	0.135424	0.337811	0.735506	0.999815
ADIPOR2	1527.67	0.316912	0.18628	1.70127	0.0888923	0.999815
ADIRF	1062.88	-0.106082	0.207387	-0.511518	0.608988	0.999815
ADK	1243.65	0.0921308	0.180828	0.509493	0.610407	0.999815
ADM2	15.4989	-0.121833	0.163685	-0.744313	0.456687	0.999815
ADNP	2525.29	-0.0765349	0.15789	-0.484735	0.627865	0.999815
ADNP2	893.997	-0.00374146	0.151711	-0.0246618	0.980325	0.999815
ADO	1239.21	0.19931	0.152311	1.30858	0.190677	0.999815
ADORA1	78.6936	-0.0208467	0.206202	-0.101099	0.919472	0.999815
ADORA2A	8.95915	0.0595282	0.185869	0.320269	0.748764	0.999815
ADORA2B	217.04	-0.222525	0.20617	-1.07933	0.280442	0.999815
ADORA3	11.2229	0.0689424	0.177232	0.388996	0.697279	0.999815
ADPGK	432.676	-0.0573564	0.169297	-0.338791	0.734767	0.999815
ADPRH	50.0918	-0.0419512	0.20817	-0.201524	0.840289	0.999815
ADPRHL1	46.563	0.223512	0.201098	1.11146	0.266371	0.999815
ADPRHL2	448.613	-0.0533796	0.165415	-0.3227	0.746922	0.999815
ADPRM	68.228	0.0705437	0.184566	0.382214	0.702303	0.999815
ADRA1A	13.3531	0.348846	0.194242	1.79594	0.0725048	0.999815
ADRA1B	12.7645	0.196193	0.186421	1.05242	0.292607	0.999815
ADRA1D	19.1455	-0.0653245	0.204083	-0.320087	0.748902	0.999815
ADRA2A	115.542	-0.397318	0.204026	-1.94739	0.0514876	0.999815
ADRA2B	23.4841	0.0964229	0.20689	0.466058	0.641174	0.999815
ADRA2C	33.1768	-0.232548	0.20623	-1.12762	0.259482	0.999815
ADRB1	6.22547	0.116258	0.193898	0.599584	0.548783	0.999815
ADRB2	143.766	-0.203763	0.207821	-0.980474	0.326852	0.999815
ADRB3	0.278646	0.00472545	0.0493607	0.095733	0.923733	0.999815
ADRBK1	1712.82	0.00125278	0.146842	0.00853152	0.993193	0.999815
ADRBK2	65.5389	0.262146	0.205598	1.27504	0.202295	0.999815
ADRM1	1932.93	0.0611935	0.140395	0.435867	0.662933	0.999815
ADSL	1590.14	-0.0419101	0.148173	-0.282845	0.777295	0.999815
ADSS	1060.84	-0.0651376	0.145049	-0.449073	0.653379	0.999815
ADSSL1	116.803	-0.158495	0.204097	-0.776568	0.437414	0.999815
ADTRP	21.3094	-0.0170115	0.192159	-0.0885282	0.929457	0.999815
AEBP1	2059.18	0.0634451	0.203652	0.311538	0.755392	0.999815
AEBP2	1482.42	0.154767	0.176352	0.877602	0.38016	0.999815
AEN	334.11	-0.121395	0.207816	-0.584145	0.559123	0.999815
AES	5371.94	0.0699	0.154472	0.45251	0.650902	0.999815
AFAP1	394.732	0.338852	0.184836	1.83326	0.0667633	0.999815
AFAP1L1	47.2441	0.252386	0.199029	1.26809	0.204767	0.999815
AFAP1L2	858.102	0.212376	0.192427	1.10367	0.269736	0.999815
AFF1	2673.26	0.0278097	0.15666	0.177517	0.859103	0.999815
AFF2	19.5166	0.319021	0.208003	1.53374	0.125095	0.999815
AFF3	161.171	0.0997133	0.198786	0.50161	0.615942	0.999815
AFF4	2463.31	0.108282	0.144057	0.751661	0.452255	0.999815
AFG3L2	1737.24	0.0207395	0.126707	0.16368	0.869983	0.999815
AFM	2.12111	-0.202161	0.121308	-1.66651	0.0956113	0.999815
AFMID	193.629	-0.283531	0.207537	-1.36617	0.171884	0.999815
AFTPH	1345.44	0.164657	0.110486	1.4903	0.136146	0.999815
AGA	459.87	0.00899063	0.169903	0.0529164	0.957799	0.999815
AGAP1	96.7486	0.190922	0.201618	0.946949	0.343665	0.999815
AGAP2	131.398	0.137798	0.199502	0.690712	0.489747	0.999815
AGAP3	797.642	-0.178092	0.173201	-1.02824	0.303838	0.999815
AGBL2	27.6768	0.0962321	0.208022	0.462606	0.643647	0.999815
AGBL3	5.89627	0.189026	0.177604	1.06431	0.287186	0.999815
AGBL4	7.02213	0.0702549	0.17732	0.396204	0.691954	0.999815
AGBL5	119.551	-0.149104	0.183071	-0.814459	0.415382	0.999815
AGER	374.567	-0.094762	0.208262	-0.455014	0.649099	0.999815
AGFG1	1207.6	-0.145778	0.176952	-0.82383	0.410036	0.999815
AGFG2	620.073	0.0557057	0.157817	0.352976	0.724107	0.999815
AGGF1	810.463	-0.0254072	0.140368	-0.181004	0.856364	0.999815
AGK	294.572	-0.0421737	0.158362	-0.266312	0.789999	0.999815
AGL	431.077	0.0580803	0.200724	0.289353	0.772311	0.999815
AGMAT	72.5243	-0.348969	0.208173	-1.67634	0.0936711	0.999815
AGMO	173.701	0.0166036	0.208209	0.0797447	0.93644	0.999815
AGO1	1614.02	0.0471519	0.125936	0.374411	0.708099	0.999815
AGO2	227.493	0.364733	0.192371	1.89599	0.0579616	0.999815
AGO3	38.1825	0.34435	0.206656	1.6663	0.0956541	0.999815
AGO4	2117.48	0.0473404	0.186522	0.253806	0.799646	0.999815
AGPAT1	549.968	-0.104163	0.193546	-0.538183	0.590451	0.999815
AGPAT2	2274.55	0.0543077	0.191977	0.282886	0.777264	0.999815
AGPAT3	413.65	0.218079	0.193934	1.1245	0.260799	0.999815
AGPAT4	60.4824	-0.107411	0.206508	-0.520127	0.602975	0.999815
AGPAT5	1509.92	0.332754	0.175643	1.89449	0.0581599	0.999815
AGPS	474.828	-0.0309491	0.162557	-0.19039	0.849004	0.999815
AGR2	19.3971	-0.190559	0.194855	-0.977951	0.328099	0.999815
AGRN	3622.37	-0.157834	0.160663	-0.982387	0.325909	0.999815
AGRP	0.199938	0.0126179	0.0489766	0.257631	0.796692	0.999815
AGT	58.0475	-0.0204478	0.162737	-0.125649	0.90001	0.999815
AGTPBP1	954.526	0.0294716	0.17528	0.16814	0.866473	0.999815
AGTR1	75.0522	0.179471	0.1956	0.917542	0.358859	0.999815
AGTR2	1.07848	0.135725	0.108531	1.25057	0.211091	0.999815
AGTRAP	430.541	-0.107242	0.171964	-0.623629	0.532871	0.999815
AGXT	0.26464	-0.0326166	0.0551451	-0.591469	0.554206	0.999815
AGXT2	2.17637	-0.0363319	0.129233	-0.281136	0.778606	0.999815
AHCTF1	1538.19	-0.0082716	0.147282	-0.0561616	0.955213	0.999815
AHCY	7565.88	-0.126438	0.205105	-0.616453	0.537595	0.999815
AHCYL1	2178.62	0.00267382	0.089871	0.0297517	0.976265	0.999815
AHCYL2	905.925	-0.0656531	0.144811	-0.45337	0.650282	0.999815
AHDC1	661.456	0.122656	0.192636	0.636724	0.524304	0.999815
AHI1	281.456	0.114457	0.178902	0.639772	0.522321	0.999815
AHNAK	59339.4	-0.156729	0.132857	-1.17968	0.238126	0.999815
AHNAK2	9254.11	0.105589	0.19838	0.532256	0.594549	0.999815
AHR	857.084	0.143662	0.208272	0.689781	0.490332	0.999815
AHSA1	1665.44	-0.0776426	0.203691	-0.381179	0.70307	0.999815
AHSG	35.4804	-0.250867	0.179413	-1.39826	0.162034	0.999815
AHSP	16.7028	-0.054593	0.198828	-0.274574	0.783644	0.999815
AICDA	0.269127	0.00693693	0.0490475	0.141433	0.887528	0.999815
AIDA	207.44	-0.0323919	0.185571	-0.174553	0.861431	0.999815
AIF1	154.438	0.164912	0.207842	0.793451	0.427515	0.999815
AIF1L	1669.56	-0.0416439	0.206655	-0.201514	0.840297	0.999815
AIFM1	554.199	-0.0511341	0.156299	-0.327155	0.743551	0.999815
AIFM2	141.607	0.177282	0.187684	0.944578	0.344874	0.999815
AIFM3	41.8043	-0.0228778	0.203234	-0.112569	0.910373	0.999815
AIG1	357.744	-0.186658	0.188623	-0.989582	0.322379	0.999815
AIM1	6933.61	-0.0641644	0.148382	-0.432427	0.665431	0.999815
AIM1L	1911.1	-0.0221269	0.191464	-0.115567	0.907996	0.999815
AIM2	1.45467	-0.0691489	0.141322	-0.4893	0.624629	0.999815
AIMP1	1598.62	-0.183011	0.151143	-1.21085	0.225953	0.999815
AIMP2	575.431	-0.0316091	0.165464	-0.191034	0.848499	0.999815
AIP	309.169	-0.171265	0.189796	-0.902364	0.366864	0.999815
AIPL1	7.93924	-0.367363	0.194314	-1.89056	0.0586835	0.999815
AIRE	0.546778	0.102449	0.0898056	1.14079	0.253957	0.999815
AJAP1	5.66142	-0.211971	0.19343	-1.09585	0.273143	0.999815
AJUBA	1667.29	-0.0581737	0.182588	-0.318606	0.750025	0.999815
AK1	248.752	-0.0556868	0.190803	-0.291855	0.770398	0.999815
AK2	2675.51	-0.127708	0.151281	-0.84418	0.398569	0.999815
AK3	3207.91	0.0721548	0.203052	0.355352	0.722326	0.999815
AK4	1311.55	0.280943	0.17093	1.64361	0.100257	0.999815
AK5	22.2626	-0.0294854	0.19471	-0.151433	0.879634	0.999815
AK6	169.091	-0.0760207	0.203534	-0.373505	0.708773	0.999815
AK7	30.4642	-0.0322119	0.202256	-0.159263	0.873462	0.999815
AK8	140.85	-0.0117289	0.208461	-0.056264	0.955131	0.999815
AK9	34.9436	0.0735199	0.207989	0.35348	0.723728	0.999815
AKAP1	2423.94	-0.0385387	0.176511	-0.218337	0.827167	0.999815
AKAP10	719.999	-0.068673	0.154402	-0.444768	0.656487	0.999815
AKAP11	1362.11	-0.0829575	0.119505	-0.694175	0.487572	0.999815
AKAP12	300.761	0.0931984	0.20842	0.447166	0.654755	0.999815
AKAP13	3954.7	0.00352853	0.151563	0.023281	0.981426	0.999815
AKAP14	5.17521	-0.00761669	0.177264	-0.042968	0.965727	0.999815
AKAP2	1082.76	0.0049074	0.198075	0.0247754	0.980234	0.999815
AKAP3	6.72245	0.103332	0.187505	0.551088	0.581573	0.999815
AKAP4	5.99654	-0.154191	0.175842	-0.876874	0.380555	0.999815
AKAP5	12.5272	0.226865	0.152486	1.48778	0.13681	0.999815
AKAP6	53.6929	-0.183923	0.20824	-0.883229	0.377112	0.999815
AKAP7	112.537	0.0341367	0.194933	0.17512	0.860985	0.999815
AKAP8	1661.75	-0.00270771	0.167661	-0.0161499	0.987115	0.999815
AKAP8L	2019.99	-0.104163	0.18093	-0.575711	0.56481	0.999815
AKAP9	1788.05	-0.0481576	0.131334	-0.366681	0.713857	0.999815
AKIP1	314.608	-0.0120382	0.162616	-0.0740281	0.940988	0.999815
AKIRIN1	1244.92	-0.0787432	0.1724	-0.456746	0.647854	0.999815
AKIRIN2	741.405	-0.198472	0.190776	-1.04034	0.298183	0.999815
AKNAD1	11.1352	0.256204	0.20191	1.2689	0.204476	0.999815
AKR1A1	2266.7	0.102909	0.160752	0.640174	0.522059	0.999815
AKR1B1	6182.24	-0.083974	0.184622	-0.454843	0.649222	0.999815
AKR1B10	0.164896	-0.0167967	0.0489753	-0.342962	0.731627	0.999815
AKR1C3	2296.27	-0.176024	0.183376	-0.959908	0.337102	0.999815
AKR1C4	39.9552	0.165762	0.203421	0.81487	0.415147	0.999815
AKR1D1	250.927	-0.176411	0.129758	-1.35953	0.173978	0.999815
AKR1E2	76.5392	0.0792259	0.205693	0.385166	0.700114	0.999815
AKR7A2	705.638	-0.237178	0.184241	-1.28733	0.19798	0.999815
AKT1	1948.88	0.0530618	0.142617	0.372057	0.709851	0.999815
AKT1S1	844.32	-0.0535884	0.152824	-0.350654	0.725848	0.999815
AKT2	2184.97	-0.0487501	0.121297	-0.401908	0.687752	0.999815
AKT3	790.585	-0.122695	0.199903	-0.613775	0.539364	0.999815
AKTIP	2769.73	0.156052	0.112867	1.38262	0.166782	0.999815
ALAD	1040.52	-0.227329	0.193295	-1.17607	0.239567	0.999815
ALAS1	1301.98	0.0329089	0.168523	0.195278	0.845175	0.999815
ALAS2	2.55831	-0.0309352	0.0939313	-0.329339	0.7419	0.999815
ALB	200.903	-0.477581	0.207006	-2.30708	0.0210501	0.999815
ALCAM	2135.41	0.18724	0.148487	1.26098	0.207316	0.999815
ALDH16A1	626.333	-0.117707	0.168686	-0.697791	0.485308	0.999815
ALDH18A1	850.092	-0.127385	0.194367	-0.655387	0.512218	0.999815
ALDH1A1	2588.93	-0.0933808	0.208075	-0.448784	0.653588	0.999815
ALDH1A2	17.3417	0.0911747	0.199981	0.455917	0.648449	0.999815
ALDH1A3	926.772	0.348788	0.17167	2.03173	0.0421809	0.999815
ALDH1B1	6.52324	-0.121664	0.176902	-0.68775	0.49161	0.999815
ALDH1L1	5.61373	-0.451278	0.17051	-2.64663	0.00812973	0.999815
ALDH1L2	254.922	0.174102	0.195468	0.890696	0.373092	0.999815
ALDH2	6492.46	-0.120025	0.189252	-0.634207	0.525946	0.999815
ALDH3A1	20.3996	0.182954	0.183184	0.998742	0.31792	0.999815
ALDH3A2	8848.62	0.128744	0.207563	0.620265	0.535083	0.999815
ALDH3B1	202.398	0.124204	0.200645	0.619024	0.5359	0.999815
ALDH4A1	1746.77	0.14903	0.198278	0.751622	0.452278	0.999815
ALDH5A1	2011.13	0.149593	0.169288	0.883656	0.376882	0.999815
ALDH6A1	555.859	0.0681667	0.204201	0.333821	0.738514	0.999815
ALDH7A1	1061.52	-0.103071	0.132872	-0.775717	0.437916	0.999815
ALDH8A1	2.95353	-0.0419792	0.140925	-0.297883	0.765792	0.999815
ALDH9A1	730.474	0.0365034	0.173196	0.210763	0.833072	0.999815
ALDOA	12648.3	-0.00911907	0.161268	-0.0565459	0.954907	0.999815
ALDOB	42.7339	-0.159587	0.206849	-0.771515	0.440402	0.999815
ALDOC	573.009	-0.275584	0.146315	-1.8835	0.0596324	0.999815
ALG1	719.052	0.0878223	0.15544	0.564991	0.57208	0.999815
ALG10	625.607	0.0737852	0.161276	0.457508	0.647306	0.999815
ALG11	489.058	-0.123663	0.134347	-0.920477	0.357323	0.999815
ALG12	414.076	-0.0494527	0.163436	-0.302581	0.762209	0.999815
ALG13	99.4696	-0.389923	0.188124	-2.07269	0.0382011	0.999815
ALG14	262.326	-0.326303	0.203393	-1.6043	0.108648	0.999815
ALG2	201.179	-0.121734	0.138511	-0.878872	0.379471	0.999815
ALG3	250.203	-0.176691	0.184556	-0.957383	0.338374	0.999815
ALG5	385.873	0.0896468	0.149199	0.600853	0.547938	0.999815
ALG6	386.448	0.087603	0.16521	0.530252	0.595937	0.999815
ALG8	307.809	0.0102962	0.127036	0.0810497	0.935402	0.999815
ALG9	506.679	-0.039233	0.116287	-0.337381	0.735829	0.999815
ALK	10.5292	0.186496	0.186494	1.00001	0.317304	0.999815
ALKBH1	358.129	-0.0808107	0.157649	-0.512597	0.608233	0.999815
ALKBH2	154.671	-0.0728278	0.153471	-0.474538	0.635116	0.999815
ALKBH3	424.607	0.131401	0.185494	0.708384	0.478707	0.999815
ALKBH4	522.403	-0.0284334	0.163698	-0.173694	0.862106	0.999815
ALKBH5	997.089	-0.127988	0.139467	-0.917691	0.35878	0.999815
ALKBH6	210.553	-0.00500112	0.201841	-0.0247775	0.980232	0.999815
ALKBH7	358.52	-0.106205	0.165398	-0.642115	0.520798	0.999815
ALKBH8	181.084	0.0518561	0.157991	0.328223	0.742743	0.999815
ALLC	0.424634	-0.0427062	0.0624107	-0.684278	0.4938	0.999815
ALMS1	408.339	-0.0379655	0.174932	-0.21703	0.828185	0.999815
ALOX12	2644.13	-0.244802	0.172009	-1.42319	0.154681	0.999815
ALOX12B	1599.76	-0.0978536	0.205325	-0.47658	0.633661	0.999815
ALOX12E	1292	0.0196771	0.172659	0.113965	0.909266	0.999815
ALOX15	22.9951	0.260826	0.186023	1.40212	0.160881	0.999815
ALOX15B	397.061	0.083152	0.17145	0.484991	0.627682	0.999815
ALOX5	417.646	0.205644	0.208356	0.986983	0.323651	0.999815
ALOX5AP	191.033	0.211683	0.208284	1.01632	0.309478	0.999815
ALOXE3	1660.14	0.00381027	0.197185	0.0193233	0.984583	0.999815
ALPK1	248.571	0.0927517	0.185476	0.500075	0.617022	0.999815
ALPK2	42.0912	0.0893792	0.201636	0.44327	0.657571	0.999815
ALPK3	304.601	-0.0615792	0.180908	-0.34039	0.733563	0.999815
ALPL	349.314	-0.146396	0.206923	-0.707489	0.479263	0.999815
ALS2	929.567	0.181876	0.14026	1.29671	0.194731	0.999815
ALS2CL	2825.37	-0.0121197	0.203793	-0.0594706	0.952577	0.999815
ALS2CR11	1.54897	-0.140855	0.123468	-1.14082	0.253943	0.999815
ALS2CR12	0.184638	-0.0204936	0.0489786	-0.418419	0.675641	0.999815
ALX1	9.26478	-0.0483391	0.182475	-0.264908	0.79108	0.999815
ALX3	10.799	-0.137932	0.186015	-0.741509	0.458385	0.999815
ALX4	7.86817	0.209894	0.178543	1.17559	0.239757	0.999815
ALYREF	659.946	-0.161132	0.180675	-0.891833	0.372483	0.999815
AMACR	316.432	0.0274448	0.206469	0.132924	0.894253	0.999815
AMBN	26.5748	-0.015925	0.161512	-0.0985996	0.921456	0.999815
AMBRA1	1425.16	0.00989003	0.124161	0.079655	0.936512	0.999815
AMD1	2025.77	-0.0861393	0.145951	-0.590194	0.55506	0.999815
AMDHD1	87.8595	0.00824607	0.207978	0.0396488	0.968373	0.999815
AMDHD2	514.835	-0.0475432	0.185264	-0.256624	0.797469	0.999815
AMELX	0.0405468	0.0114749	0.0489753	0.234301	0.814751	0.999815
AMER1	384.956	0.0509677	0.161626	0.315343	0.752501	0.999815
AMER2	3.1241	-0.292336	0.158733	-1.84169	0.0655209	0.999815
AMER3	0.219235	0.024509	0.0490287	0.499892	0.617151	0.999815
AMFR	3446.31	0.0672828	0.137846	0.488101	0.625478	0.999815
AMH	20.8207	-0.192062	0.20628	-0.931074	0.351815	0.999815
AMHR2	106.101	0.319431	0.207964	1.53599	0.124541	0.999815
AMIGO1	317.496	-0.0609267	0.17571	-0.346746	0.728782	0.999815
AMIGO2	397.981	-0.0145245	0.20319	-0.0714826	0.943014	0.999815
AMIGO3	326.301	-0.145252	0.184901	-0.785565	0.432122	0.999815
AMMECR1	732.196	-0.15497	0.203888	-0.760077	0.447209	0.999815
AMMECR1L	875.57	-0.0634529	0.165177	-0.384151	0.700867	0.999815
AMN	0.205564	0.0290952	0.0489754	0.594079	0.552459	0.999815
AMN1	244.733	-0.0282016	0.19341	-0.145813	0.884069	0.999815
AMOT	960.818	0.0397554	0.169473	0.234583	0.814533	0.999815
AMOTL1	4812.36	0.00926545	0.153533	0.0603481	0.951878	0.999815
AMOTL2	2015.1	-0.0394026	0.15853	-0.248549	0.803709	0.999815
AMPD1	22.7935	0.0103038	0.191876	0.0537001	0.957174	0.999815
AMPD2	1120.54	0.0882064	0.163795	0.538516	0.590221	0.999815
AMPD3	850.831	0.0701783	0.185998	0.377307	0.705946	0.999815
AMPH	15.0793	-0.0721374	0.177516	-0.406372	0.684469	0.999815
AMT	752.758	-0.100134	0.189208	-0.529227	0.596648	0.999815
AMY2B	320.69	0.031899	0.20711	0.154019	0.877595	0.999815
AMZ1	2.95869	0.0623346	0.165362	0.376958	0.706205	0.999815
AMZ2	1290.98	-0.174007	0.152639	-1.13999	0.254292	0.999815
ANAPC1	844.126	0.0138486	0.151493	0.0914141	0.927164	0.999815
ANAPC10	224.978	0.0511394	0.115797	0.44163	0.658757	0.999815
ANAPC11	494.178	-0.0601745	0.180369	-0.333619	0.738667	0.999815
ANAPC13	606.97	-0.127458	0.12685	-1.00479	0.314997	0.999815
ANAPC15	357.109	-0.0793831	0.185723	-0.427427	0.669068	0.999815
ANAPC16	742.369	-0.143772	0.15334	-0.937606	0.348447	0.999815
ANAPC2	1570.93	0.0350805	0.159148	0.220426	0.825539	0.999815
ANAPC4	833.734	-0.106407	0.140825	-0.755601	0.449888	0.999815
ANAPC5	902.05	-0.151494	0.174707	-0.86713	0.385871	0.999815
ANAPC7	785.656	0.02679	0.146264	0.183162	0.854671	0.999815
ANG	175.598	-0.234416	0.202744	-1.15622	0.247593	0.999815
ANG2	63.3084	0.0797438	0.201014	0.396707	0.691583	0.999815
ANGEL1	464.52	-0.0519699	0.198627	-0.261646	0.793594	0.999815
ANGEL2	771.776	-0.0588387	0.149949	-0.392391	0.694769	0.999815
ANGPT1	14.5012	-0.006896	0.203362	-0.03391	0.972949	0.999815
ANGPT2	95.4291	0.122497	0.205744	0.595385	0.551586	0.999815
ANGPT4	88.9746	0.195359	0.208434	0.93727	0.34862	0.999815
ANGPTL1	252.355	0.0419423	0.205544	0.204055	0.83831	0.999815
ANGPTL2	729.118	0.0947107	0.19858	0.47694	0.633405	0.999815
ANGPTL3	0.585919	-0.07673	0.0814629	-0.941901	0.346243	0.999815
ANGPTL4	387.996	-0.271226	0.187031	-1.45017	0.147012	0.999815
ANGPTL5	170.637	0.24645	0.206973	1.19074	0.233757	0.999815
ANGPTL6	18.4744	-0.0583035	0.205884	-0.283187	0.777033	0.999815
ANGPTL8	0.149146	0.0167383	0.0489753	0.341771	0.732523	0.999815
ANHX	12.5469	-0.431848	0.179883	-2.40071	0.0163632	0.999815
ANK1	34.1682	-0.2059	0.204776	-1.00549	0.314661	0.999815
ANK3	1024	0.076145	0.147554	0.516048	0.605821	0.999815
ANKAR	0.741652	-0.0790831	0.082525	-0.958292	0.337915	0.999815
ANKDD1B	0.629635	-0.0847867	0.0995571	-0.851639	0.394415	0.999815
ANKEF1	18.9204	-0.0127233	0.195057	-0.0652288	0.947992	0.999815
ANKFN1	2.97223	-0.27613	0.168548	-1.63829	0.101362	0.999815
ANKFY1	2278.86	-0.00242717	0.143091	-0.0169624	0.986467	0.999815
ANKH	2001.37	-0.0465027	0.185656	-0.250479	0.802217	0.999815
ANKHD1	2587.25	0.115664	0.165181	0.700225	0.483787	0.999815
ANKIB1	813.218	0.0993408	0.138752	0.715961	0.474016	0.999815
ANKLE1	59.3558	0.0409578	0.19149	0.21389	0.830633	0.999815
ANKLE2	2112.86	0.0252939	0.119868	0.211015	0.832876	0.999815
ANKMY1	1.5559	0.0421329	0.107518	0.391869	0.695155	0.999815
ANKMY2	503.458	-0.075886	0.114937	-0.660241	0.509099	0.999815
ANKRA2	476.492	0.0249847	0.132027	0.18924	0.849905	0.999815
ANKRD1	163.015	-0.0375412	0.157326	-0.23862	0.8114	0.999815
ANKRD10	1676.56	-0.0995436	0.173986	-0.572136	0.56723	0.999815
ANKRD11	4634.2	0.219258	0.161966	1.35373	0.175823	0.999815
ANKRD12	2167.06	0.0188576	0.125781	0.149924	0.880825	0.999815
ANKRD13A	3436.68	0.0498032	0.200851	0.247961	0.804165	0.999815
ANKRD13B	193.264	-0.0461535	0.190798	-0.241898	0.808859	0.999815
ANKRD13C	299.443	0.148575	0.207981	0.71437	0.474998	0.999815
ANKRD13D	491.383	0.123361	0.162819	0.757658	0.448656	0.999815
ANKRD16	211.861	-0.476727	0.175306	-2.71939	0.00654018	0.999815
ANKRD17	1773.95	0.0231948	0.134827	0.172033	0.863411	0.999815
ANKRD2	251.464	0.0746496	0.205075	0.364011	0.71585	0.999815
ANKRD22	668.125	-0.041315	0.204814	-0.201719	0.840136	0.999815
ANKRD23	188.77	-0.44718	0.204733	-2.18421	0.0289468	0.999815
ANKRD24	26.7809	0.172388	0.206447	0.835023	0.403705	0.999815
ANKRD26	248.337	0.272976	0.176278	1.54856	0.121488	0.999815
ANKRD27	1212.81	0.283651	0.16422	1.72726	0.0841203	0.999815
ANKRD28	798.689	-0.130554	0.184622	-0.707141	0.479479	0.999815
ANKRD29	215.569	-0.0353792	0.177417	-0.199413	0.84194	0.999815
ANKRD31	9.79073	0.37183	0.207285	1.79381	0.0728429	0.999815
ANKRD33	12.2532	0.0189035	0.196166	0.0963649	0.923231	0.999815
ANKRD33B	36.8006	-0.0303888	0.190899	-0.159188	0.873521	0.999815
ANKRD34A	11.9906	-0.11888	0.206581	-0.575467	0.564975	0.999815
ANKRD34B	0.906103	-0.0707695	0.102187	-0.692549	0.488593	0.999815
ANKRD34C	0.22769	0.0276381	0.0520193	0.531304	0.595208	0.999815
ANKRD35	3292.15	-0.119136	0.171457	-0.694844	0.487153	0.999815
ANKRD37	125.347	-0.0396269	0.207904	-0.190601	0.848838	0.999815
ANKRD39	343.827	-0.127265	0.161843	-0.786347	0.431664	0.999815
ANKRD40	914.982	-0.161667	0.156524	-1.03286	0.301671	0.999815
ANKRD42	412.222	0.000627166	0.204083	0.0030731	0.997548	0.999815
ANKRD44	362.441	0.0882608	0.199529	0.442346	0.658239	0.999815
ANKRD45	19.3205	-0.0420344	0.202619	-0.207455	0.835654	0.999815
ANKRD46	1256.37	-0.00467126	0.1312	-0.0356042	0.971598	0.999815
ANKRD49	350.833	-0.0371656	0.15401	-0.241319	0.809308	0.999815
ANKRD50	629.988	0.052662	0.169773	0.31019	0.756416	0.999815
ANKRD52	689.087	0.197429	0.192603	1.02506	0.305335	0.999815
ANKRD53	55.4097	-0.33514	0.206914	-1.61971	0.105295	0.999815
ANKRD54	441.091	-0.124797	0.16999	-0.734146	0.46286	0.999815
ANKRD55	6.89582	0.000373245	0.190246	0.00196191	0.998435	0.999815
ANKRD6	308.177	0.210208	0.208363	1.00885	0.313045	0.999815
ANKRD61	0.789921	-0.0819854	0.0838816	-0.977394	0.328374	0.999815
ANKRD63	17.7001	0.382323	0.204962	1.86534	0.0621338	0.999815
ANKRD65	52.6435	0.00310035	0.208369	0.0148791	0.988129	0.999815
ANKRD66	10.3448	0.0984542	0.179361	0.548917	0.583062	0.999815
ANKRD9	242.657	0.0547404	0.208327	0.262762	0.792734	0.999815
ANKS1A	2360.74	-0.0821165	0.155394	-0.52844	0.597194	0.999815
ANKS1B	6.86495	0.199425	0.191193	1.04305	0.296923	0.999815
ANKS3	156.906	-0.0751998	0.162857	-0.461754	0.644258	0.999815
ANKS4B	27.6676	0.370307	0.172244	2.14989	0.0315636	0.999815
ANKS6	47.1517	0.0266378	0.20479	0.130073	0.896508	0.999815
ANKUB1	2.97653	0.244351	0.146309	1.6701	0.0948987	0.999815
ANKZF1	645.997	0.0367389	0.124082	0.296087	0.767164	0.999815
ANLN	634.215	0.179319	0.190816	0.939745	0.347348	0.999815
ANO1	1749.19	-0.0634403	0.207718	-0.305415	0.76005	0.999815
ANO10	533.124	-0.180242	0.173938	-1.03624	0.300089	0.999815
ANO2	13.2994	0.0240513	0.203574	0.118146	0.905952	0.999815
ANO3	304.638	0.0401938	0.203727	0.197292	0.843599	0.999815
ANO4	1.94457	-0.126625	0.121019	-1.04632	0.295411	0.999815
ANO5	0.973903	-0.00753613	0.0804009	-0.093732	0.925322	0.999815
ANO6	1594.06	0.0425946	0.167622	0.254111	0.79941	0.999815
ANO8	685.564	0.0368576	0.199566	0.184688	0.853473	0.999815
ANO9	1754.94	0.0173302	0.194048	0.0893091	0.928836	0.999815
ANOS1	115.686	-0.00421746	0.207453	-0.0203297	0.98378	0.999815
ANP32A	2278.53	-0.19528	0.133321	-1.46473	0.142993	0.999815
ANP32B	1388.55	-0.188294	0.176281	-1.06815	0.285453	0.999815
ANP32E	1110	0.152642	0.184817	0.825908	0.408857	0.999815
ANPEP	459.66	0.101421	0.208426	0.486603	0.62654	0.999815
ANTXR1	753.576	0.122068	0.207992	0.586888	0.557279	0.999815
ANTXR2	673.96	0.103343	0.194683	0.530828	0.595538	0.999815
ANTXRL	0.469836	-0.0707969	0.0785056	-0.901806	0.36716	0.999815
ANXA1	9948.52	0.00849162	0.203008	0.041829	0.966635	0.999815
ANXA11	1656.87	0.109929	0.162223	0.677643	0.497998	0.999815
ANXA13	0.0972391	-0.0125819	0.0489753	-0.256902	0.797254	0.999815
ANXA2	31645	-0.159923	0.128643	-1.24316	0.21381	0.999815
ANXA3	317.868	-0.0329499	0.207357	-0.158904	0.873744	0.999815
ANXA4	5942.82	-0.0323229	0.170495	-0.189582	0.849636	0.999815
ANXA5	3224.9	-0.121895	0.1703	-0.715771	0.474133	0.999815
ANXA6	640.731	0.0870628	0.196137	0.443887	0.657125	0.999815
ANXA7	4150.98	0.0650058	0.176003	0.369344	0.711871	0.999815
ANXA8L1	19937.6	0.128234	0.175206	0.731905	0.464226	0.999815
ANXA9	1260.71	-0.192265	0.20212	-0.951239	0.341483	0.999815
AOAH	35.4488	0.26467	0.186419	1.41976	0.155677	0.999815
AOC2	209.206	-0.145843	0.20288	-0.718861	0.472226	0.999815
AOC3	743.237	-0.214015	0.194461	-1.10056	0.271089	0.999815
AOX1	2681.46	0.19706	0.207682	0.948856	0.342694	0.999815
AOX2	3485.83	-0.169676	0.186655	-0.909034	0.363332	0.999815
AOX4	7527.24	0.0610397	0.202455	0.301497	0.763035	0.999815
AP1AR	933.032	0.321215	0.159278	2.01669	0.0437277	0.999815
AP1B1	2267.88	0.0933258	0.143286	0.651325	0.514837	0.999815
AP1G1	2485.34	-0.0143643	0.10888	-0.131927	0.895042	0.999815
AP1G2	1081.84	-0.096789	0.153002	-0.632601	0.526994	0.999815
AP1M1	924.99	0.107641	0.151898	0.70864	0.478548	0.999815
AP1M2	1566.33	-0.0249255	0.136699	-0.182338	0.855317	0.999815
AP1S1	1241.93	0.00717632	0.175182	0.0409649	0.967324	0.999815
AP1S2	886.07	-0.155071	0.197397	-0.785579	0.432114	0.999815
AP1S3	294.12	0.0424525	0.181789	0.233526	0.815353	0.999815
AP2A1	1766.72	0.0500808	0.148004	0.338374	0.735081	0.999815
AP2A2	1270.57	-0.150997	0.153568	-0.983257	0.325481	0.999815
AP2B1	671.623	0.0731036	0.194029	0.376766	0.706347	0.999815
AP2M1	3478.66	-0.118791	0.124182	-0.956588	0.338775	0.999815
AP2S1	1131.67	-0.0830955	0.177613	-0.467847	0.639894	0.999815
AP3B1	1282.63	0.0705265	0.127666	0.552431	0.580653	0.999815
AP3B2	49.4015	0.354608	0.196061	1.80866	0.0705032	0.999815
AP3D1	3329.83	0.0216784	0.136641	0.158653	0.873942	0.999815
AP3M1	1925.57	-0.0125924	0.163237	-0.0771414	0.938511	0.999815
AP3M2	31.1627	-0.00463351	0.208118	-0.0222638	0.982238	0.999815
AP3S1	0.0375917	-0.00510064	0.0489753	-0.104147	0.917052	0.999815
AP3S2	1089.65	-0.0441341	0.129688	-0.34031	0.733623	0.999815
AP4B1	354.299	0.0314637	0.161525	0.194791	0.845557	0.999815
AP4E1	248.473	0.190196	0.203319	0.935457	0.349553	0.999815
AP4M1	955.21	-0.0646105	0.178218	-0.362536	0.716952	0.999815
AP4S1	223.851	-0.0383719	0.175307	-0.218884	0.82674	0.999815
AP5B1	298.475	0.0199738	0.194935	0.102464	0.918388	0.999815
AP5M1	417.529	0.0225379	0.142689	0.157951	0.874495	0.999815
AP5S1	280.056	0.0116131	0.155664	0.0746037	0.94053	0.999815
AP5Z1	1082.95	0.0159273	0.191216	0.0832947	0.933617	0.999815
APAF1	476.571	0.117319	0.18321	0.640354	0.521942	0.999815
APBA1	153.247	-0.165443	0.207578	-0.797013	0.425444	0.999815
APBA2	2.77577	0.239433	0.146916	1.62973	0.103159	0.999815
APBA3	704.593	0.0155186	0.136432	0.113746	0.909439	0.999815
APBB1	204.694	0.0626938	0.190154	0.3297	0.741626	0.999815
APBB1IP	114.899	0.152501	0.208355	0.731927	0.464213	0.999815
APBB2	1181.66	0.257902	0.154345	1.67094	0.0947332	0.999815
APBB3	681.633	0.103198	0.167722	0.615294	0.538361	0.999815
APC	1362.66	0.0482355	0.142559	0.338354	0.735096	0.999815
APC2	79.4314	-0.00633971	0.204264	-0.0310369	0.97524	0.999815
APCDD1	7099.79	0.307495	0.205118	1.49911	0.133845	0.999815
APCDD1L	195.476	-0.0589745	0.16821	-0.350602	0.725887	0.999815
APCS	0.520797	-0.0510754	0.0677907	-0.753427	0.451193	0.999815
APEH	1382.72	0.0222255	0.154449	0.143901	0.885578	0.999815
APELA	4.1973	0.0760734	0.161739	0.470346	0.638108	0.999815
APEX1	1616.37	-0.132932	0.186734	-0.711876	0.476541	0.999815
APEX2	279.388	-0.0966014	0.161388	-0.598567	0.549462	0.999815
APH1A	2037.13	0.110045	0.171019	0.643463	0.519924	0.999815
APH1B	182.505	-0.199004	0.201574	-0.987252	0.323519	0.999815
API5	1064.36	0.0890125	0.179963	0.494614	0.620873	0.999815
APIP	214.087	-0.148413	0.187603	-0.791101	0.428885	0.999815
APITD1	486.398	-0.150861	0.177945	-0.847797	0.396551	0.999815
APLF	333.762	-0.154232	0.145033	-1.06342	0.28759	0.999815
APLN	41.1515	0.0115231	0.205639	0.0560358	0.955313	0.999815
APLNR	38.1405	-0.204999	0.205388	-0.998109	0.318227	0.999815
APLP1	212.316	-0.0310288	0.194896	-0.159207	0.873506	0.999815
APLP2	12056.6	-0.150231	0.177021	-0.848661	0.39607	0.999815
APMAP	1312.08	0.17444	0.185324	0.941275	0.346564	0.999815
APOA1	61.7951	-0.450125	0.199518	-2.25606	0.0240666	0.999815
APOA1BP	1230.99	-0.246639	0.12321	-2.00179	0.0453076	0.999815
APOA2	37.8736	-0.42202	0.174268	-2.42168	0.0154489	0.999815
APOA4	14.9149	-0.562117	0.196696	-2.8578	0.00426586	0.999815
APOA5	3.46006	-0.283112	0.154467	-1.83283	0.0668284	0.999815
APOB	3.89497	-0.349732	0.146807	-2.38226	0.0172067	0.999815
APOBEC1	28.9571	-0.101585	0.184521	-0.550534	0.581953	0.999815
APOBEC2	7.12258	-0.0172575	0.186311	-0.0926275	0.926199	0.999815
APOBEC3B	125.853	-0.102749	0.206455	-0.497684	0.618707	0.999815
APOBEC4	0.0709097	-0.00887137	0.0489753	-0.18114	0.856258	0.999815
APOBR	334.376	0.448557	0.20348	2.20443	0.0274942	0.999815
APOC2	2.47083	-0.150605	0.130986	-1.14978	0.250233	0.999815
APOC4	3.59195	0.110317	0.170763	0.646026	0.518263	0.999815
APOD	2433.58	-0.199675	0.181779	-1.09845	0.272008	0.999815
APOE	2536.32	0.402973	0.201882	1.99609	0.0459245	0.999815
APOF	2.04169	-0.197045	0.126533	-1.55726	0.119408	0.999815
APOL3	111.482	-0.0166294	0.207756	-0.0800431	0.936203	0.999815
APOLD1	139.988	-0.319332	0.2084	-1.5323	0.125448	0.999815
APOM	128.9	-0.268426	0.189561	-1.41604	0.156764	0.999815
APOO	200.963	-0.147236	0.1955	-0.753124	0.451376	0.999815
APOOL	310.41	0.0724453	0.175891	0.411876	0.68043	0.999815
APOPT1	382.528	-0.166339	0.192044	-0.86615	0.386408	0.999815
APP	24208.3	-0.14836	0.161553	-0.918333	0.358444	0.999815
APPBP2	1843.75	-0.0346906	0.129482	-0.267919	0.788762	0.999815
APPL1	603.335	0.176705	0.199213	0.887016	0.37507	0.999815
APPL2	1947.52	0.16627	0.155013	1.07262	0.283441	0.999815
APRT	909.666	-0.161363	0.167931	-0.960889	0.336608	0.999815
APTX	457.58	0.0905705	0.165718	0.546534	0.584699	0.999815
AQP1	3794.15	0.186191	0.206492	0.901686	0.367223	0.999815
AQP10	34.6013	-0.00277462	0.207844	-0.0133495	0.989349	0.999815
AQP11	34.7824	0.173865	0.20797	0.83601	0.403149	0.999815
AQP12B	1.58096	0.0432377	0.111962	0.386184	0.699361	0.999815
AQP2	7.46608	-0.0698633	0.147417	-0.473918	0.635559	0.999815
AQP3	43537.1	0.0273076	0.207853	0.131379	0.895475	0.999815
AQP4	3.1857	-0.182169	0.148681	-1.22523	0.220487	0.999815
AQP5	2003.92	-0.0407865	0.157475	-0.259003	0.795633	0.999815
AQP6	59.9836	0.0449061	0.186295	0.241048	0.809518	0.999815
AQP7	223.723	0.0737243	0.161064	0.457733	0.647144	0.999815
AQP8	9.72981	-0.122249	0.151565	-0.80658	0.419909	0.999815
AQP9	2264.64	-0.180553	0.206715	-0.873437	0.382425	0.999815
AQR	700.799	0.148078	0.157189	0.942039	0.346173	0.999815
AR	17.2585	0.0295937	0.195852	0.151103	0.879895	0.999815
ARAF	1278.61	-0.0860195	0.147266	-0.584109	0.559147	0.999815
ARAP1	1064.97	0.220831	0.140626	1.57034	0.116337	0.999815
ARAP2	1729.03	0.0260005	0.177273	0.146669	0.883393	0.999815
ARC	132.995	-0.106203	0.190576	-0.557275	0.577339	0.999815
ARCN1	2473.75	0.0557011	0.170325	0.327027	0.743647	0.999815
AREL1	886.278	0.0703778	0.148992	0.47236	0.63667	0.999815
ARF1	5237.11	-0.0911224	0.0981784	-0.928132	0.353339	0.999815
ARF2	610.294	-0.078343	0.174848	-0.448064	0.654107	0.999815
ARF3	712.613	-0.0390402	0.168685	-0.231438	0.816975	0.999815
ARF4	2636.92	0.0628593	0.169977	0.36981	0.711524	0.999815
ARF5	689.082	-0.324683	0.177137	-1.83295	0.0668099	0.999815
ARF6	1402.38	-0.227937	0.134098	-1.69978	0.0891727	0.999815
ARFGAP1	654.59	-0.184061	0.155989	-1.17996	0.238017	0.999815
ARFGAP2	3207.67	-0.181951	0.126314	-1.44047	0.149736	0.999815
ARFGAP3	569.528	0.023435	0.194787	0.120311	0.904237	0.999815
ARFGEF1	2866.59	0.23632	0.165048	1.43182	0.152194	0.999815
ARFGEF2	1219.35	0.17207	0.142096	1.21094	0.225918	0.999815
ARFGEF3	397.188	-0.0283475	0.206874	-0.137028	0.891009	0.999815
ARFIP1	1233.53	-0.0323183	0.11105	-0.291024	0.771033	0.999815
ARFIP2	1060.52	-0.131641	0.183617	-0.716932	0.473416	0.999815
ARFRP1	1143.42	-0.0553661	0.151937	-0.364401	0.715559	0.999815
ARG1	1.28602	-0.0925988	0.119628	-0.774055	0.438898	0.999815
ARG2	141.611	0.00982728	0.197048	0.0498726	0.960224	0.999815
ARGLU1	3731.53	0.125964	0.184042	0.684431	0.493703	0.999815
ARHGAP1	3736.83	0.205902	0.184422	1.11647	0.26422	0.999815
ARHGAP10	1332.41	-0.0137343	0.163001	-0.0842589	0.932851	0.999815
ARHGAP11A	708.579	0.0119323	0.205582	0.0580415	0.953716	0.999815
ARHGAP12	1425.81	0.021831	0.150099	0.145444	0.88436	0.999815
ARHGAP15	48.8114	0.184931	0.204357	0.90494	0.365497	0.999815
ARHGAP17	958.276	0.187863	0.14653	1.28207	0.199817	0.999815
ARHGAP18	524.076	-0.158105	0.199876	-0.791016	0.428935	0.999815
ARHGAP19	350.553	0.232637	0.180819	1.28658	0.198242	0.999815
ARHGAP20	32.0736	0.120169	0.204848	0.586628	0.557453	0.999815
ARHGAP21	1126.23	0.047023	0.175416	0.268066	0.788648	0.999815
ARHGAP22	95.6617	0.0780474	0.20835	0.374598	0.707959	0.999815
ARHGAP23	992.412	0.0610078	0.198155	0.307879	0.758174	0.999815
ARHGAP24	263.942	-0.16389	0.202098	-0.810941	0.417399	0.999815
ARHGAP25	331.39	-0.0236657	0.16449	-0.143873	0.885601	0.999815
ARHGAP26	120.532	0.13529	0.170664	0.792728	0.427936	0.999815
ARHGAP27	924.943	0.0604827	0.161829	0.373744	0.708595	0.999815
ARHGAP28	571.426	0.174664	0.188145	0.928349	0.353227	0.999815
ARHGAP29	1304.95	-0.0588463	0.17506	-0.336148	0.736759	0.999815
ARHGAP30	2975.98	0.167201	0.186806	0.895049	0.370761	0.999815
ARHGAP31	283.929	0.160981	0.204323	0.787877	0.430769	0.999815
ARHGAP32	662.224	0.26136	0.207796	1.25777	0.208475	0.999815
ARHGAP33	174.341	-0.0221484	0.2077	-0.106637	0.915077	0.999815
ARHGAP35	1187.52	0.196627	0.190279	1.03336	0.301434	0.999815
ARHGAP36	2.60106	-0.0767956	0.12244	-0.627209	0.530522	0.999815
ARHGAP39	280.728	0.224842	0.15348	1.46496	0.142931	0.999815
ARHGAP4	309.251	-0.0899378	0.207783	-0.432844	0.665128	0.999815
ARHGAP42	734.961	0.0292075	0.154609	0.188913	0.850161	0.999815
ARHGAP44	64.7285	-0.0496956	0.204254	-0.243302	0.807771	0.999815
ARHGAP5	2028.92	0.22871	0.14699	1.55596	0.119719	0.999815
ARHGAP6	114.408	0.181641	0.201753	0.900317	0.367952	0.999815
ARHGAP8	33.1684	-0.0816819	0.182409	-0.447794	0.654302	0.999815
ARHGAP9	39.529	0.237097	0.207881	1.14054	0.25406	0.999815
ARHGDIA	4704.96	-0.152182	0.117585	-1.29422	0.195588	0.999815
ARHGDIB	1552.37	0.0592436	0.180207	0.328752	0.742343	0.999815
ARHGDIG	21.7169	-0.407682	0.204653	-1.99206	0.046364	0.999815
ARHGEF1	2337.77	0.00999828	0.145349	0.068788	0.945158	0.999815
ARHGEF10	876.01	0.0102905	0.198563	0.0518245	0.958669	0.999815
ARHGEF10L	2487.61	0.168656	0.190307	0.886232	0.375492	0.999815
ARHGEF12	3151.77	0.197671	0.130591	1.51367	0.130111	0.999815
ARHGEF15	98.4452	0.0882767	0.189736	0.465261	0.641744	0.999815
ARHGEF16	713.807	-0.185812	0.197314	-0.941709	0.346342	0.999815
ARHGEF17	789.995	-0.019763	0.144703	-0.136576	0.891366	0.999815
ARHGEF18	1550.63	0.055291	0.182361	0.303195	0.761741	0.999815
ARHGEF19	1161.71	-0.0819428	0.206265	-0.397271	0.691168	0.999815
ARHGEF2	614.583	0.0617798	0.194768	0.317197	0.751094	0.999815
ARHGEF25	448.684	0.0254884	0.201904	0.12624	0.899542	0.999815
ARHGEF26	570.286	0.0747893	0.194437	0.384646	0.7005	0.999815
ARHGEF28	773.439	0.0335276	0.162929	0.20578	0.836963	0.999815
ARHGEF3	899.824	0.0124708	0.166376	0.0749558	0.94025	0.999815
ARHGEF33	1.0754	0.0635689	0.116645	0.544976	0.58577	0.999815
ARHGEF37	1091.69	0.0878838	0.198521	0.442693	0.657988	0.999815
ARHGEF38	12.6514	-0.202885	0.171736	-1.18138	0.237451	0.999815
ARHGEF39	342.598	-0.0574789	0.203657	-0.282234	0.777764	0.999815
ARHGEF4	1133.16	-0.0716509	0.190872	-0.375386	0.707373	0.999815
ARHGEF40	683.329	0.141573	0.168542	0.839984	0.400917	0.999815
ARHGEF5	3636.45	0.161255	0.167347	0.963601	0.335246	0.999815
ARHGEF6	510.851	0.194803	0.19991	0.974455	0.32983	0.999815
ARHGEF7	1138.87	0.00354367	0.147028	0.0241021	0.980771	0.999815
ARHGEF9	196.496	-0.00852685	0.185605	-0.0459408	0.963357	0.999815
ARID1A	3064.06	0.0341034	0.162572	0.209775	0.833844	0.999815
ARID1B	1696.02	0.010522	0.15008	0.0701089	0.944107	0.999815
ARID2	793.714	0.0527632	0.156283	0.337614	0.735654	0.999815
ARID3A	588.369	0.127491	0.190458	0.669389	0.503247	0.999815
ARID3B	116.975	-0.0732974	0.207763	-0.352792	0.724244	0.999815
ARID3C	22.0005	0.0426437	0.181768	0.234605	0.814515	0.999815
ARID4A	848.533	0.0325892	0.131613	0.247613	0.804434	0.999815
ARID4B	2259.76	0.112259	0.1586	0.70781	0.479063	0.999815
ARID5A	260.153	0.241692	0.205948	1.17356	0.24057	0.999815
ARID5B	1508.61	-0.0070333	0.148341	-0.0474129	0.962184	0.999815
ARIH1	1474.73	-0.060752	0.162696	-0.373407	0.708845	0.999815
ARIH2	1299.75	-0.0464836	0.110705	-0.419888	0.674567	0.999815
ARIH2OS	38.9057	0.356242	0.207961	1.71302	0.086709	0.999815
ARL1	3315.49	-0.0438263	0.141259	-0.310255	0.756367	0.999815
ARL10	1139.24	-0.185018	0.129959	-1.42367	0.154543	0.999815
ARL11	3.39857	0.179347	0.131463	1.36424	0.172491	0.999815
ARL13A	4.61876	0.0296977	0.159552	0.186132	0.852341	0.999815
ARL13B	257.161	0.157981	0.163563	0.965873	0.334108	0.999815
ARL14	0.298743	0.0500398	0.0494311	1.01231	0.311388	0.999815
ARL14EP	599.727	0.0707752	0.138356	0.511543	0.608971	0.999815
ARL14EPL	6.98234	-0.111437	0.158363	-0.703682	0.481631	0.999815
ARL15	876.595	0.0454464	0.189431	0.239909	0.8104	0.999815
ARL16	814.233	-0.27936	0.178388	-1.56603	0.117343	0.999815
ARL2	555.674	-0.185712	0.177565	-1.04588	0.295617	0.999815
ARL2BP	1085.45	-0.0176975	0.150308	-0.117741	0.906273	0.999815
ARL3	637.354	-0.173624	0.189136	-0.917982	0.358628	0.999815
ARL4A	2603.59	-0.16847	0.197526	-0.852896	0.393717	0.999815
ARL4C	322.286	0.146748	0.181459	0.808716	0.418679	0.999815
ARL4D	963.754	-0.147994	0.19375	-0.763841	0.444962	0.999815
ARL5A	245.767	0.000240065	0.2053	0.00116934	0.999067	0.999815
ARL5B	671.845	-0.121724	0.198898	-0.611993	0.540542	0.999815
ARL5C	29.6401	0.294178	0.191624	1.53519	0.124738	0.999815
ARL6	210.913	-0.0188165	0.194667	-0.09666	0.922996	0.999815
ARL6IP1	2958.1	-0.204388	0.177583	-1.15095	0.249754	0.999815
ARL6IP4	694.322	-0.113863	0.171904	-0.662363	0.507739	0.999815
ARL6IP5	890.907	-0.138257	0.139335	-0.99226	0.321071	0.999815
ARL6IP6	727.578	0.0656146	0.135138	0.485536	0.627296	0.999815
ARL8A	246.239	-0.0442706	0.158701	-0.278955	0.780279	0.999815
ARL8B	1160.45	0.0664286	0.180201	0.368636	0.712399	0.999815
ARL9	6.62709	-0.124462	0.188194	-0.661353	0.508386	0.999815
ARMC1	1188.59	-0.00927679	0.135093	-0.0686696	0.945253	0.999815
ARMC10	488.494	-0.0957314	0.134758	-0.710393	0.47746	0.999815
ARMC12	128.434	0.0067067	0.204408	0.0328104	0.973826	0.999815
ARMC2	31.4831	-0.0203377	0.208271	-0.09765	0.92221	0.999815
ARMC3	1.58467	-0.17815	0.115643	-1.54052	0.123434	0.999815
ARMC4	49.3664	0.13785	0.205216	0.671734	0.501753	0.999815
ARMC5	128.961	-0.18772	0.172028	-1.09122	0.275177	0.999815
ARMC6	149.129	-0.251708	0.189766	-1.32641	0.184705	0.999815
ARMC7	766.731	-0.142214	0.144154	-0.986541	0.323868	0.999815
ARMC8	866.925	0.000544227	0.148839	0.00365647	0.997083	0.999815
ARMC9	139.454	-0.129015	0.185656	-0.694911	0.487111	0.999815
ARMCX1	211.578	0.0236953	0.199748	0.118626	0.905572	0.999815
ARMCX2	80.3756	-0.127694	0.203619	-0.627123	0.530578	0.999815
ARMCX3	1261.32	-0.0365782	0.150477	-0.243082	0.807941	0.999815
ARMCX4	75.0437	0.104079	0.196162	0.530575	0.595713	0.999815
ARMCX5	1147.15	0.131059	0.145301	0.901979	0.367068	0.999815
ARMCX6	155.138	0.117717	0.192443	0.611696	0.540739	0.999815
ARMT1	260.085	0.156412	0.189865	0.823806	0.41005	0.999815
ARNT	825.932	0.159441	0.196581	0.811067	0.417327	0.999815
ARNT2	22.7077	0.14365	0.197894	0.725893	0.467905	0.999815
ARNTL	564.297	-0.0945425	0.184892	-0.51134	0.609113	0.999815
ARNTL2	10.3623	0.0312826	0.195614	0.15992	0.872944	0.999815
ARPC1A	4413.73	0.0770978	0.134453	0.573419	0.566361	0.999815
ARPC1B	1766.32	-0.0847804	0.159159	-0.532677	0.594257	0.999815
ARPC2	6549.94	-0.0884992	0.111594	-0.793046	0.427751	0.999815
ARPC3	4790	-0.0921517	0.136294	-0.676125	0.498961	0.999815
ARPC4	2457.08	-0.0063317	0.149792	-0.0422699	0.966284	0.999815
ARPC5	3327.04	0.00584743	0.150008	0.0389807	0.968906	0.999815
ARPC5L	1116.79	-0.039586	0.179548	-0.220476	0.825501	0.999815
ARPIN	557.693	-0.17984	0.128973	-1.3944	0.163196	0.999815
ARPP19	2861.4	-0.0938613	0.141134	-0.665049	0.506019	0.999815
ARPP21	12.5965	0.194456	0.183806	1.05794	0.290082	0.999815
ARR3	20.1266	-0.226459	0.187096	-1.21039	0.22613	0.999815
ARRB1	3150.01	0.040538	0.199545	0.203152	0.839016	0.999815
ARRB2	427.432	0.1212	0.17101	0.708731	0.478492	0.999815
ARRDC1	969.214	-0.0921954	0.148103	-0.62251	0.533607	0.999815
ARRDC2	468.103	-0.0696387	0.195675	-0.355889	0.721924	0.999815
ARRDC3	1130.16	0.152418	0.19878	0.766766	0.443221	0.999815
ARRDC4	1214.87	0.00280695	0.199337	0.0140814	0.988765	0.999815
ARRDC5	31.8489	-0.34765	0.205694	-1.69013	0.0910032	0.999815
ARSA	463.404	-0.194724	0.193789	-1.00483	0.314979	0.999815
ARSB	35748.2	-0.476915	0.20545	-2.32132	0.0202698	0.999815
ARSE	1433.42	-0.172208	0.208472	-0.826049	0.408777	0.999815
ARSG	81.929	-0.0526455	0.202616	-0.259829	0.794996	0.999815
ARSH	333.618	0.0721408	0.206387	0.349542	0.726683	0.999815
ARSI	41.6218	-0.304188	0.204106	-1.49035	0.136133	0.999815
ARSJ	181.536	-0.107046	0.197281	-0.542604	0.587403	0.999815
ARSK	113.368	0.0116132	0.208419	0.0557207	0.955564	0.999815
ART3	6.33211	0.0265152	0.187603	0.141337	0.887604	0.999815
ART4	130.431	-0.0857525	0.206221	-0.415829	0.677535	0.999815
ARTN	1.17224	-0.107637	0.131822	-0.816528	0.414198	0.999815
ARV1	393.383	-0.141236	0.153271	-0.921475	0.356802	0.999815
ARVCF	153.518	-0.012536	0.198839	-0.0630459	0.94973	0.999815
ARX	0.0995253	-0.00903317	0.0489753	-0.184444	0.853666	0.999815
AS3MT	621.606	0.0954454	0.156183	0.611111	0.541126	0.999815
ASAH1	4511.94	0.0513234	0.17152	0.299227	0.764767	0.999815
ASAH2	349.016	0.277514	0.208309	1.33223	0.182786	0.999815
ASAP1	858.243	0.208476	0.199123	1.04697	0.295115	0.999815
ASAP2	1320.71	0.218091	0.1416	1.54019	0.123515	0.999815
ASAP3	1457.06	0.22024	0.19539	1.12718	0.259667	0.999815
ASB1	75.3823	0.142256	0.206182	0.689954	0.490223	0.999815
ASB10	2.20882	-0.0869553	0.142991	-0.60812	0.543108	0.999815
ASB11	469.866	0.128475	0.206425	0.62238	0.533692	0.999815
ASB12	11.6183	-0.0494325	0.192303	-0.257055	0.797136	0.999815
ASB13	302.719	-0.154451	0.176179	-0.876672	0.380665	0.999815
ASB14	31.1049	-0.269961	0.195084	-1.38382	0.166415	0.999815
ASB15	0.416773	-0.0296685	0.068306	-0.434347	0.664036	0.999815
ASB16	11.6577	-0.216524	0.1909	-1.13423	0.256699	0.999815
ASB17	0.389396	-0.0274852	0.0507077	-0.542033	0.587796	0.999815
ASB2	256.6	0.207082	0.202492	1.02267	0.306463	0.999815
ASB3	987.589	-0.0718321	0.177803	-0.403999	0.686213	0.999815
ASB4	12.9734	-0.0748661	0.196579	-0.380846	0.703318	0.999815
ASB5	2.09123	-0.213538	0.147047	-1.45217	0.146453	0.999815
ASB6	391.267	-0.0415506	0.171084	-0.242867	0.808109	0.999815
ASB7	617.374	0.117589	0.129813	0.905835	0.365023	0.999815
ASB8	811.775	-0.00454183	0.139583	-0.0325385	0.974043	0.999815
ASB9	15.6025	0.11514	0.202747	0.567899	0.570103	0.999815
ASCC1	787.367	0.0397828	0.163548	0.243248	0.807813	0.999815
ASCC2	1198.91	0.0124946	0.149798	0.0834101	0.933525	0.999815
ASCC3	664.479	-0.0614221	0.198591	-0.309289	0.757102	0.999815
ASCL2	114.559	-0.224113	0.205452	-1.09083	0.275348	0.999815
ASCL3	0.215996	-0.0042584	0.048977	-0.086947	0.930714	0.999815
ASCL4	55.2267	0.138517	0.197373	0.701804	0.482801	0.999815
ASF1A	268.152	0.0363591	0.172357	0.210952	0.832924	0.999815
ASF1B	236.387	-0.185247	0.204645	-0.905214	0.365352	0.999815
ASGR1	82.1535	-0.290117	0.184888	-1.56915	0.116613	0.999815
ASGR2	35.1342	-0.0201148	0.194323	-0.103512	0.917556	0.999815
ASH1L	2128.07	0.028957	0.152846	0.189452	0.849738	0.999815
ASH2L	1051.27	-0.00934023	0.15784	-0.0591753	0.952812	0.999815
ASIC1	86.4128	-0.0650965	0.206271	-0.315587	0.752316	0.999815
ASIC2	1.54685	-0.0949152	0.127166	-0.746386	0.455434	0.999815
ASIC3	17.8354	0.132347	0.197613	0.669726	0.503032	0.999815
ASIC4	10.1051	-0.0294903	0.179704	-0.164105	0.869648	0.999815
ASIP	63.1214	-0.277529	0.188611	-1.47143	0.141174	0.999815
ASL	407.676	0.121386	0.201119	0.603556	0.546139	0.999815
ASMTL	534	-0.179775	0.148131	-1.21362	0.224894	0.999815
ASNA1	1155.7	-0.016027	0.152494	-0.105099	0.916297	0.999815
ASNS	1348.81	-0.0169408	0.185713	-0.0912205	0.927317	0.999815
ASNSD1	1501.16	-0.0329005	0.136945	-0.240247	0.810139	0.999815
ASPA	24.5384	0.0450331	0.199805	0.225385	0.82168	0.999815
ASPG	17.2342	-0.237757	0.206219	-1.15293	0.248938	0.999815
ASPH	1275.55	-0.0210959	0.191895	-0.109935	0.912461	0.999815
ASPHD2	74.6083	-0.126311	0.208076	-0.60704	0.543825	0.999815
ASPM	318.886	0.00946532	0.208435	0.0454114	0.963779	0.999815
ASPN	446.678	-0.0398416	0.207007	-0.192465	0.847378	0.999815
ASPRV1	25921.7	-0.135117	0.208216	-0.648929	0.516384	0.999815
ASPSCR1	1215.17	-0.0396934	0.18142	-0.218794	0.826811	0.999815
ASRGL1	1142.43	-0.0407057	0.208507	-0.195225	0.845217	0.999815
ASS1	1098.62	0.0719288	0.198635	0.362115	0.717266	0.999815
ASTE1	151.522	0.097017	0.17043	0.569248	0.569188	0.999815
ASTL	5.17068	-0.170676	0.177737	-0.960275	0.336917	0.999815
ASTN1	1.84888	0.218781	0.121407	1.80204	0.0715393	0.999815
ASTN2	21.7527	-0.1167	0.206338	-0.565576	0.571682	0.999815
ASUN	443.304	0.160764	0.14134	1.13743	0.255358	0.999815
ASXL1	2400.38	0.0607676	0.137908	0.440639	0.659475	0.999815
ASXL2	1226.06	0.0944135	0.104041	0.907461	0.364163	0.999815
ASXL3	1.81898	0.0976638	0.148402	0.658101	0.510473	0.999815
ATAD1	1372.07	-0.14522	0.162165	-0.89551	0.370515	0.999815
ATAD2	58.8614	0.114037	0.196991	0.578897	0.562659	0.999815
ATAD2B	870.223	0.0200824	0.15698	0.12793	0.898205	0.999815
ATAD3A	640.902	-0.0521832	0.182867	-0.285362	0.775367	0.999815
ATAD5	228.895	0.211933	0.171093	1.2387	0.215455	0.999815
ATAT1	473.111	-0.0621326	0.18904	-0.328674	0.742402	0.999815
ATCAY	22.4884	-0.128357	0.187491	-0.684601	0.493596	0.999815
ATE1	846.64	0.0937655	0.168846	0.555332	0.578668	0.999815
ATF1	846.907	-0.0267919	0.14271	-0.187736	0.851083	0.999815
ATF2	458.484	0.00127239	0.181938	0.00699358	0.99442	0.999815
ATF4	7478.97	-0.158571	0.157019	-1.00989	0.312549	0.999815
ATF5	238.618	-0.1855	0.19873	-0.93343	0.350598	0.999815
ATF6	1469.72	-0.0776237	0.15659	-0.495713	0.620097	0.999815
ATF6B	2027.46	-0.0136928	0.117432	-0.116602	0.907175	0.999815
ATF7	971.356	0.106451	0.195334	0.544971	0.585773	0.999815
ATF7IP	354.734	0.26498	0.202852	1.30627	0.191461	0.999815
ATF7IP2	1.87542	-0.066492	0.136578	-0.486843	0.626369	0.999815
ATG10	117.526	-0.106184	0.184562	-0.575326	0.565071	0.999815
ATG101	842.761	-0.0864917	0.136566	-0.633332	0.526517	0.999815
ATG12	896.509	0.00197679	0.137713	0.0143544	0.988547	0.999815
ATG13	1588.39	0.0603546	0.142159	0.424556	0.671161	0.999815
ATG14	623.002	0.0776791	0.142902	0.543581	0.58673	0.999815
ATG16L1	1245.31	0.109723	0.147459	0.744091	0.456821	0.999815
ATG16L2	570.393	-0.0743583	0.177713	-0.418417	0.675643	0.999815
ATG2A	1924.45	0.224565	0.199665	1.12471	0.260712	0.999815
ATG2B	1541.27	0.184843	0.124882	1.48014	0.138835	0.999815
ATG3	914.323	-0.0172886	0.148158	-0.116691	0.907105	0.999815
ATG4A	285.813	0.0415112	0.18696	0.222033	0.824288	0.999815
ATG4B	711.894	-0.0348043	0.171952	-0.202407	0.839599	0.999815
ATG4C	255.588	0.192893	0.168871	1.14225	0.25335	0.999815
ATG4D	1356.1	-0.311257	0.171631	-1.81352	0.069751	0.999815
ATG5	182.935	0.247789	0.186934	1.32554	0.184992	0.999815
ATG7	488.304	0.166072	0.161845	1.02612	0.304834	0.999815
ATG9A	1249.53	0.106566	0.105681	1.00838	0.313273	0.999815
ATG9B	6759.35	0.36715	0.161932	2.26731	0.0233713	0.999815
ATIC	1530.85	0.170942	0.153551	1.11326	0.265595	0.999815
ATL1	29.2163	-0.0243589	0.198976	-0.122421	0.902565	0.999815
ATL2	3357.69	-0.13345	0.166484	-0.801581	0.422795	0.999815
ATL3	2054.17	0.116899	0.174435	0.67016	0.502756	0.999815
ATM	250.005	0.106023	0.165667	0.639974	0.522189	0.999815
ATMIN	1605.25	0.0478419	0.145963	0.327768	0.743087	0.999815
ATN1	1841.98	-0.0217631	0.146077	-0.148983	0.881567	0.999815
ATOH1	0.0411702	-0.0050404	0.0489753	-0.102917	0.918029	0.999815
ATOH7	4.42908	-0.123477	0.162484	-0.759936	0.447293	0.999815
ATOH8	48.7476	-0.133171	0.207681	-0.641232	0.521372	0.999815
ATOX1	2464.34	-0.0506697	0.174215	-0.290845	0.77117	0.999815
ATP10A	84.6572	-0.0324109	0.207752	-0.156008	0.876027	0.999815
ATP10B	474.093	-0.123217	0.191521	-0.643362	0.51999	0.999815
ATP10D	947.771	0.00698505	0.181866	0.0384076	0.969363	0.999815
ATP11A	836.467	0.0270772	0.162306	0.166828	0.867505	0.999815
ATP11B	1543.62	0.0445796	0.187381	0.237909	0.811951	0.999815
ATP11C	320.568	0.103283	0.170639	0.605274	0.544997	0.999815
ATP12A	657.338	-0.136779	0.144671	-0.945443	0.344433	0.999815
ATP13A1	1571.42	-0.0508405	0.152539	-0.333295	0.738912	0.999815
ATP13A2	1084.26	0.0634694	0.18079	0.351066	0.725539	0.999815
ATP13A3	354.739	0.229459	0.208473	1.10066	0.271043	0.999815
ATP13A4	1237.4	-0.0804937	0.186686	-0.431172	0.666343	0.999815
ATP13A5	1117.4	-0.0151399	0.207347	-0.0730172	0.941792	0.999815
ATP1A1	8298.18	-0.00096777	0.186638	-0.00518527	0.995863	0.999815
ATP1A2	209.912	-0.12682	0.208402	-0.608535	0.542833	0.999815
ATP1A3	0.591706	-0.0540607	0.082231	-0.657425	0.510908	0.999815
ATP1A4	1.04262	-0.102602	0.115801	-0.886021	0.375606	0.999815
ATP1B1	1155.47	0.0605897	0.208451	0.290667	0.771306	0.999815
ATP1B2	926.398	-0.0829456	0.165286	-0.501832	0.615786	0.999815
ATP1B3	6363.38	-0.0667087	0.165719	-0.402542	0.687285	0.999815
ATP1B4	0.645695	-0.0348445	0.0802727	-0.434076	0.664233	0.999815
ATP2A1	126.212	0.159689	0.197769	0.807454	0.419405	0.999815
ATP2A2	4685.77	0.19163	0.170853	1.12161	0.262028	0.999815
ATP2A3	227.993	-0.0410455	0.206393	-0.198871	0.842364	0.999815
ATP2B1	3483.12	0.11519	0.157287	0.732351	0.463955	0.999815
ATP2B2	410.427	-0.105029	0.207322	-0.506597	0.612437	0.999815
ATP2B3	2.64312	-0.030031	0.161255	-0.186232	0.852263	0.999815
ATP2B4	667.481	0.145887	0.205909	0.708501	0.478634	0.999815
ATP2C1	2088.25	-0.0118897	0.128377	-0.0926161	0.926209	0.999815
ATP2C2	1325.92	0.153549	0.169994	0.903264	0.366386	0.999815
ATP4A	125.295	-0.0848198	0.202618	-0.41862	0.675494	0.999815
ATP4B	3.92118	0.254428	0.143396	1.7743	0.0760132	0.999815
ATP5A1	12960	-0.069366	0.135239	-0.512916	0.60801	0.999815
ATP5B	11424.6	-0.00358707	0.12474	-0.0287563	0.977059	0.999815
ATP5C1	2543.83	-0.215735	0.127749	-1.68874	0.09127	0.999815
ATP5D	2723.68	-0.199799	0.177965	-1.12269	0.26157	0.999815
ATP5E	561.355	0.0246754	0.182973	0.134858	0.892724	0.999815
ATP5F1	3061.41	-0.203345	0.145184	-1.4006	0.161333	0.999815
ATP5G1	989.633	0.0429111	0.165596	0.259132	0.795533	0.999815
ATP5G2	7803.01	-0.0548892	0.156718	-0.350241	0.726158	0.999815
ATP5G3	2765.99	-0.0602971	0.168087	-0.358726	0.7198	0.999815
ATP5H	3668.05	-0.00271928	0.157336	-0.0172832	0.986211	0.999815
ATP5I	785.104	-0.515966	0.178991	-2.88263	0.00394369	0.999815
ATP5J	1426.35	-0.144122	0.155983	-0.92396	0.355507	0.999815
ATP5J2	1277.43	-0.384632	0.179455	-2.14333	0.0320868	0.999815
ATP5L	2888.32	0.0328172	0.187574	0.174955	0.861115	0.999815
ATP5O	2425.63	-0.179655	0.144967	-1.23929	0.21524	0.999815
ATP5S	330.029	0.117383	0.201894	0.581411	0.560964	0.999815
ATP5SL	580.581	0.0553234	0.14089	0.392671	0.694562	0.999815
ATP6AP1	2951.79	0.0171569	0.10987	0.156156	0.87591	0.999815
ATP6AP1L	16.4151	0.0617772	0.184878	0.334152	0.738265	0.999815
ATP6AP2	2936.38	0.0561092	0.16888	0.332244	0.739705	0.999815
ATP6V0A1	2611.8	0.0311425	0.177131	0.175816	0.860438	0.999815
ATP6V0A2	652.7	0.268668	0.16977	1.58254	0.113527	0.999815
ATP6V0A4	639.417	-0.189049	0.204819	-0.923003	0.356006	0.999815
ATP6V0B	3667.55	-0.11161	0.114777	-0.972404	0.33085	0.999815
ATP6V0C	2633.17	-0.108567	0.163949	-0.662201	0.507843	0.999815
ATP6V0D1	4539.37	0.00989731	0.143767	0.0688426	0.945115	0.999815
ATP6V0D2	52.7211	-0.135555	0.167147	-0.810996	0.417368	0.999815
ATP6V0E1	3001.5	-0.0822526	0.120279	-0.68385	0.49407	0.999815
ATP6V0E2	46.131	-0.0718091	0.207496	-0.346075	0.729286	0.999815
ATP6V1A	4399.28	0.0622445	0.14592	0.426565	0.669696	0.999815
ATP6V1B1	3064.18	-0.146404	0.178247	-0.821353	0.411445	0.999815
ATP6V1B2	2730.56	-0.115836	0.173508	-0.667614	0.50438	0.999815
ATP6V1C1	1217.08	0.0685876	0.178965	0.383245	0.701538	0.999815
ATP6V1C2	4245.16	0.0374932	0.198763	0.188632	0.850381	0.999815
ATP6V1D	1860.94	-0.219889	0.173048	-1.27068	0.203842	0.999815
ATP6V1E1	4439.81	-0.00949694	0.140832	-0.0674346	0.946236	0.999815
ATP6V1E2	2.74226	-0.0234066	0.151511	-0.154488	0.877225	0.999815
ATP6V1F	1585.35	-0.188011	0.149872	-1.25448	0.209668	0.999815
ATP6V1G1	2952.44	0.0346936	0.141411	0.245339	0.806194	0.999815
ATP6V1G2	11.3724	-0.122151	0.198071	-0.616703	0.53743	0.999815
ATP6V1H	1313.84	-0.100724	0.136644	-0.737126	0.461046	0.999815
ATP7A	207.493	0.194784	0.205639	0.947213	0.34353	0.999815
ATP7B	67.6781	0.0609469	0.191614	0.318071	0.750431	0.999815
ATP8A1	430.001	0.0644526	0.190286	0.338714	0.734825	0.999815
ATP8A2	4.37007	0.135813	0.174313	0.779131	0.435902	0.999815
ATP8B1	769.183	-0.0297831	0.18563	-0.160443	0.872532	0.999815
ATP8B2	2165.36	0.129073	0.170042	0.759068	0.447812	0.999815
ATP8B3	12.902	0.0438665	0.191574	0.228979	0.818885	0.999815
ATP8B4	70.4052	0.131328	0.206054	0.637349	0.523897	0.999815
ATP9A	4620.17	0.232875	0.17637	1.32038	0.186709	0.999815
ATP9B	1174.64	-0.0747712	0.17869	-0.418441	0.675625	0.999815
ATPAF1	749.148	-0.123249	0.167498	-0.735825	0.461837	0.999815
ATPAF2	259.597	-0.0513058	0.161393	-0.317895	0.750565	0.999815
ATPIF1	1725.8	-0.157624	0.161513	-0.975918	0.329105	0.999815
ATR	360.137	0.100882	0.142596	0.707465	0.479278	0.999815
ATRAID	324.375	-0.120563	0.153885	-0.783457	0.433359	0.999815
ATRIP	273.327	-0.0770936	0.189962	-0.405838	0.684862	0.999815
ATRN	267.71	0.324706	0.207828	1.56238	0.118199	0.999815
ATRNL1	80.5636	0.326058	0.207161	1.57393	0.115503	0.999815
ATRX	1348.53	0.0640269	0.120824	0.529918	0.596169	0.999815
ATXN1	133.897	0.224396	0.205917	1.08974	0.275828	0.999815
ATXN10	1012.58	-0.272728	0.182169	-1.49711	0.134364	0.999815
ATXN1L	1466.68	0.266127	0.171587	1.55097	0.120909	0.999815
ATXN2	1015.3	-0.00126102	0.138368	-0.00911353	0.992729	0.999815
ATXN2L	2673.96	-0.0347369	0.102896	-0.337594	0.735669	0.999815
ATXN3	1589.71	-0.130653	0.16703	-0.782212	0.43409	0.999815
ATXN7	1322.28	0.0575434	0.172053	0.334453	0.738038	0.999815
ATXN7L1	303.569	0.0513666	0.172002	0.298639	0.765215	0.999815
ATXN7L2	150.883	0.168853	0.193376	0.873188	0.382561	0.999815
ATXN7L3	1956.69	-0.043744	0.120041	-0.364409	0.715553	0.999815
ATXN7L3B	2634.54	-0.00771282	0.123491	-0.0624564	0.950199	0.999815
AUH	147.891	0.0301178	0.173617	0.173473	0.86228	0.999815
AUNIP	15.7326	-0.0773136	0.202791	-0.381247	0.70302	0.999815
AUP1	2227.99	-0.141687	0.154058	-0.9197	0.35773	0.999815
AURKA	164.222	-0.0796383	0.206907	-0.384899	0.700313	0.999815
AURKAIP1	820.416	-0.0556911	0.16689	-0.3337	0.738606	0.999815
AURKB	341.373	-0.0793667	0.206411	-0.384509	0.700602	0.999815
AUTS2	929.509	0.240886	0.207908	1.15862	0.24661	0.999815
AVEN	391.3	-0.337813	0.203104	-1.66325	0.0962623	0.999815
AVIL	115.77	0.025399	0.207093	0.122646	0.902388	0.999815
AVL9	832.411	0.147799	0.140102	1.05494	0.291454	0.999815
AVPI1	503.185	0.0531422	0.174079	0.305276	0.760156	0.999815
AVPR1A	15.1127	0.206309	0.1957	1.05421	0.291789	0.999815
AVPR1B	0.121797	0.0034894	0.0489753	0.0712483	0.9432	0.999815
AVPR2	5.61924	0.0209928	0.188901	0.111131	0.911512	0.999815
AWAT1	0.798244	-0.0408495	0.0805025	-0.507432	0.611852	0.999815
AWAT2	1.89921	0.0146187	0.129992	0.112459	0.91046	0.999815
AXDND1	14.665	0.133854	0.19057	0.702387	0.482438	0.999815
AXIN1	856.939	-0.0259979	0.162909	-0.159585	0.873208	0.999815
AXIN2	537.546	-0.0199836	0.175745	-0.113708	0.909469	0.999815
AXL	1954.9	0.110167	0.201254	0.547402	0.584103	0.999815
AZGP1	998.592	-0.233794	0.206745	-1.13083	0.258125	0.999815
AZI2	830.419	-0.0459108	0.1432	-0.320607	0.748508	0.999815
AZIN1	2851.11	-0.0850334	0.167985	-0.506196	0.612719	0.999815
AZIN2	71.6145	0.0354349	0.208221	0.17018	0.864869	0.999815
AZU1	3.67899	-0.0493807	0.171381	-0.288134	0.773244	0.999815
ApoN	1.58528	-0.172139	0.114095	-1.50873	0.131367	0.999815
B2M	6858.9	-0.177892	0.208465	-0.853341	0.39347	0.999815
B3GALNT1	318.176	-0.0856468	0.204722	-0.418356	0.675687	0.999815
B3GALNT2	619.386	-0.143878	0.169869	-0.846996	0.396997	0.999815
B3GALT1	3.80814	0.0405093	0.155167	0.261069	0.794039	0.999815
B3GALT2	64.9981	-0.215878	0.207905	-1.03835	0.299107	0.999815
B3GALT4	282.316	-0.0753019	0.20661	-0.364463	0.715512	0.999815
B3GALT5	0.789341	-0.0222377	0.102334	-0.217304	0.827971	0.999815
B3GALT6	107.952	-0.219362	0.163851	-1.33879	0.18064	0.999815
B3GAT1	79.4564	-0.164592	0.173976	-0.946059	0.344118	0.999815
B3GAT2	2.83027	-0.105702	0.157776	-0.669949	0.50289	0.999815
B3GAT3	538.869	-0.186306	0.17911	-1.04018	0.298256	0.999815
B3GNT2	1260.8	0.0330309	0.168135	0.196455	0.844254	0.999815
B3GNT3	74.5269	0.0163796	0.190456	0.086002	0.931465	0.999815
B3GNT4	2.4723	0.0440254	0.165537	0.265954	0.790274	0.999815
B3GNT5	275.008	-0.0755449	0.149688	-0.504683	0.613781	0.999815
B3GNT6	109.428	-0.118229	0.208371	-0.567394	0.570447	0.999815
B3GNT7	21.2396	-0.0267077	0.207697	-0.12859	0.897682	0.999815
B3GNT8	152.458	-0.0870029	0.205863	-0.422625	0.672569	0.999815
B3GNT9	77.3085	0.0226429	0.208307	0.1087	0.913441	0.999815
B3GNTL1	102.535	0.0124302	0.203647	0.0610381	0.951329	0.999815
B4GALNT1	13.8451	-0.141857	0.207766	-0.682773	0.49475	0.999815
B4GALNT2	0.645499	0.0872372	0.0901319	0.967884	0.333102	0.999815
B4GALNT3	536.492	0.123036	0.200302	0.614254	0.539048	0.999815
B4GALNT4	94.7097	-0.11131	0.196259	-0.567159	0.570606	0.999815
B4GALT1	1246.22	0.212681	0.167098	1.27279	0.203092	0.999815
B4GALT2	895.721	-0.19345	0.16241	-1.19112	0.233606	0.999815
B4GALT3	860.723	-0.189559	0.172674	-1.09778	0.272299	0.999815
B4GALT4	311.262	0.0821187	0.151871	0.540714	0.588705	0.999815
B4GALT5	275.214	-0.0221287	0.205151	-0.107866	0.914102	0.999815
B4GALT6	1431.71	0.111378	0.203951	0.546099	0.584998	0.999815
B4GALT7	200.631	0.138383	0.172448	0.80246	0.422287	0.999815
B4GAT1	298.014	-0.114137	0.154721	-0.737698	0.460698	0.999815
B9D1	222.093	-0.0845621	0.194972	-0.433715	0.664496	0.999815
B9D2	94.5069	-0.0739192	0.202452	-0.36512	0.715022	0.999815
BAALC	10.5492	-0.280506	0.195099	-1.43776	0.150501	0.999815
BABAM1	624.731	-0.0291704	0.146458	-0.199173	0.842128	0.999815
BACE1	381.82	0.117205	0.136491	0.858699	0.390506	0.999815
BACE2	190.763	-0.0284018	0.158547	-0.179138	0.857829	0.999815
BACH1	2211.87	0.12542	0.159025	0.788683	0.430297	0.999815
BACH2	143.824	0.0587685	0.20647	0.284634	0.775924	0.999815
BAD	373.591	0.0210028	0.190937	0.109998	0.912411	0.999815
BAG1	3445.12	-0.0583306	0.169419	-0.344297	0.730623	0.999815
BAG2	510.349	-0.221827	0.186693	-1.18819	0.234759	0.999815
BAG4	364.897	0.139007	0.142734	0.973887	0.330113	0.999815
BAG5	1085.14	0.0788985	0.149674	0.527136	0.598099	0.999815
BAG6	5578.49	-0.0365121	0.117027	-0.311997	0.755043	0.999815
BAHCC1	393.148	-0.0392445	0.175066	-0.224169	0.822625	0.999815
BAHD1	1871.94	0.112208	0.123931	0.905406	0.36525	0.999815
BAI3	1.3031	0.0190403	0.117732	0.161727	0.871521	0.999815
BAIAP2	1937.32	0.0257327	0.177114	0.145289	0.884482	0.999815
BAIAP2L1	683.557	-0.104089	0.145565	-0.715074	0.474563	0.999815
BAIAP2L2	22.1951	-0.122635	0.208137	-0.589204	0.555725	0.999815
BAIAP3	57.8915	-0.0225403	0.203229	-0.110911	0.911687	0.999815
BAK1	410.914	0.025861	0.138317	0.186968	0.851685	0.999815
BAMBI	1500.93	-0.0181621	0.171693	-0.105782	0.915755	0.999815
BANF1	1701.38	-0.317516	0.178087	-1.78292	0.0745989	0.999815
BANF2	0.452508	-0.0160227	0.0792256	-0.202241	0.839728	0.999815
BANK1	61.8233	0.223104	0.206546	1.08016	0.280069	0.999815
BANP	294.132	0.412789	0.193951	2.12831	0.0333111	0.999815
BAP1	1463.3	0.0653015	0.16455	0.396849	0.691479	0.999815
BARD1	61.4976	0.268019	0.193801	1.38296	0.166677	0.999815
BARX1	1.90038	-0.0321266	0.121083	-0.265327	0.790757	0.999815
BARX2	1773.45	-0.105992	0.171312	-0.61871	0.536108	0.999815
BASP1	193.185	0.270035	0.20469	1.31924	0.187088	0.999815
BATF	12.2843	0.106671	0.196499	0.542855	0.58723	0.999815
BATF2	15.1416	-0.212294	0.187926	-1.12967	0.258616	0.999815
BATF3	9.886	0.0902423	0.179602	0.502458	0.615345	0.999815
BAX	292.724	-0.0217998	0.192449	-0.113276	0.909812	0.999815
BAZ1A	1645.01	-0.0263412	0.191292	-0.137701	0.890477	0.999815
BAZ1B	1977.2	0.0290018	0.138118	0.209978	0.833685	0.999815
BAZ2A	3708.26	0.124823	0.155052	0.805041	0.420796	0.999815
BAZ2B	1241.81	-0.00388287	0.136218	-0.0285049	0.977259	0.999815
BBC3	99.8748	0.13246	0.208393	0.635626	0.52502	0.999815
BBIP1	94.0822	-0.0734151	0.204382	-0.359205	0.719442	0.999815
BBOX1	378.025	0.03833	0.207507	0.184717	0.853451	0.999815
BBS1	547.883	0.183012	0.156137	1.17213	0.241147	0.999815
BBS10	46.1925	0.0894875	0.207213	0.431862	0.665842	0.999815
BBS12	144.589	0.0259459	0.203706	0.127369	0.898648	0.999815
BBS2	686.355	0.168828	0.137438	1.2284	0.219299	0.999815
BBS4	1003.08	0.0400863	0.138363	0.289718	0.772032	0.999815
BBS5	445.702	0.147419	0.203355	0.724932	0.468494	0.999815
BBS7	170.997	0.225434	0.205158	1.09883	0.271841	0.999815
BBS9	111.85	-0.0301685	0.203863	-0.147984	0.882355	0.999815
BBX	905.793	-0.0534833	0.131726	-0.40602	0.684728	0.999815
BCAM	6802.76	-0.184378	0.184858	-0.997403	0.318569	0.999815
BCAN	1.17651	0.0853618	0.110452	0.77284	0.439617	0.999815
BCAP29	730.11	0.135985	0.191989	0.708296	0.478762	0.999815
BCAP31	3167.91	-0.0577525	0.153993	-0.375032	0.707637	0.999815
BCAR1	451	-0.260972	0.183796	-1.4199	0.155637	0.999815
BCAR3	97.6688	-0.0863552	0.200443	-0.430822	0.666598	0.999815
BCAS1	132.268	-0.104731	0.208449	-0.50243	0.615365	0.999815
BCAS2	295.403	-0.188949	0.18439	-1.02473	0.305493	0.999815
BCAS3	644.484	-0.00562132	0.170701	-0.0329308	0.97373	0.999815
BCAS4	130.959	-0.121294	0.195406	-0.620731	0.534777	0.999815
BCAT1	4.97844	0.145514	0.179223	0.811917	0.416839	0.999815
BCAT2	215.12	-0.272806	0.194713	-1.40107	0.161194	0.999815
BCCIP	888.46	-0.158178	0.170888	-0.925622	0.354643	0.999815
BCDIN3D	187.569	-0.0474102	0.148595	-0.319056	0.749684	0.999815
BCHE	206.088	0.20128	0.196595	1.02383	0.305915	0.999815
BCKDHA	3726.11	-0.0768158	0.195482	-0.392955	0.694353	0.999815
BCKDHB	1380.19	-0.0483273	0.193755	-0.249425	0.803032	0.999815
BCKDK	501.467	-0.0325139	0.173652	-0.187237	0.851475	0.999815
BCL10	568.474	-0.00113786	0.165115	-0.00689133	0.994502	0.999815
BCL11A	693.86	-0.104589	0.172839	-0.605126	0.545095	0.999815
BCL11B	2069.53	0.0050977	0.190834	0.0267128	0.978689	0.999815
BCL2	28.7426	0.23885	0.205574	1.16186	0.245291	0.999815
BCL2A1	48.3916	0.193604	0.195414	0.990738	0.321814	0.999815
BCL2L1	1653.87	0.138937	0.129196	1.07539	0.282198	0.999815
BCL2L10	0.73719	0.0997022	0.107001	0.931786	0.351447	0.999815
BCL2L11	359.188	0.0800726	0.197781	0.404855	0.685584	0.999815
BCL2L12	296.532	-0.0215903	0.19341	-0.11163	0.911117	0.999815
BCL2L13	4542.36	0.221371	0.183423	1.20689	0.227474	0.999815
BCL2L14	44.5268	-0.199774	0.204054	-0.979026	0.327567	0.999815
BCL2L15	19.6677	0.132824	0.190112	0.69866	0.484764	0.999815
BCL2L2	2211.55	0.144631	0.145107	0.996717	0.318902	0.999815
BCL3	382.438	-0.213928	0.178202	-1.20048	0.229955	0.999815
BCL6	2962.55	-0.112795	0.183745	-0.613869	0.539302	0.999815
BCL6B	173.69	-0.0739417	0.206133	-0.358709	0.719813	0.999815
BCL7A	325.598	-0.159257	0.162363	-0.98087	0.326657	0.999815
BCL7B	426.277	-0.158299	0.133919	-1.18205	0.237187	0.999815
BCL7C	195.276	-0.248673	0.190716	-1.30389	0.192271	0.999815
BCL9	778.133	0.0509559	0.161472	0.315571	0.752328	0.999815
BCL9L	2599.81	-0.0697467	0.159433	-0.437466	0.661773	0.999815
BCLAF1	3178.34	0.0252202	0.120249	0.209733	0.833876	0.999815
BCNT2	1899.11	0.0386322	0.1297	0.297858	0.765811	0.999815
BCO1	43.7903	-0.123996	0.20582	-0.602449	0.546875	0.999815
BCO2	1532.69	-0.294114	0.200242	-1.46879	0.14189	0.999815
BCOR	956.842	0.0590809	0.175892	0.335893	0.736952	0.999815
BCORL1	226.809	0.077436	0.198475	0.390155	0.696422	0.999815
BCR	839.897	-0.0312844	0.155311	-0.201431	0.840362	0.999815
BCS1L	244.019	-0.0889974	0.182445	-0.487804	0.625689	0.999815
BDA20	141467	-0.253925	0.162077	-1.56669	0.117187	0.999815
BDH1	399.242	0.049351	0.202283	0.24397	0.807254	0.999815
BDH2	692.422	-0.248368	0.170538	-1.45638	0.145287	0.999815
BDKRB1	27.1805	0.102131	0.207789	0.491512	0.623064	0.999815
BDKRB2	80.0902	0.168042	0.20228	0.830741	0.40612	0.999815
BDNF	25.0718	-0.0479149	0.205515	-0.233146	0.815648	0.999815
BDP1	1253.14	0.0964532	0.143003	0.674483	0.500005	0.999815
BEAN1	14.4415	-0.0362578	0.206397	-0.17567	0.860553	0.999815
BECN1	1804.49	0.0266697	0.113174	0.235652	0.813703	0.999815
BECN2	0.194021	0.0295502	0.0489773	0.603344	0.54628	0.999815
BEGAIN	88.4253	0.204481	0.208363	0.981369	0.326411	0.999815
BEND2	0.409647	-0.0123136	0.076628	-0.160693	0.872336	0.999815
BEND3	153.998	-0.130558	0.199903	-0.653106	0.513688	0.999815
BEND4	0.135676	0.000162759	0.0489753	0.00332328	0.997348	0.999815
BEND5	43.3412	0.207697	0.199924	1.03888	0.298862	0.999815
BEND6	12.2428	-0.059085	0.205172	-0.287978	0.773363	0.999815
BEND7	174.036	0.263789	0.16836	1.56681	0.117158	0.999815
BERV-K1	11.4331	-0.0576757	0.194839	-0.296017	0.767217	0.999815
BEST1	5.76676	0.200589	0.178707	1.12245	0.261672	0.999815
BEST2	0.768446	0.0318144	0.0929625	0.342228	0.732179	0.999815
BEST3	0.518729	0.00485281	0.0915436	0.0530109	0.957723	0.999815
BEST4	0.989989	-0.0448441	0.10487	-0.427615	0.668931	0.999815
BET1	576.115	0.0824383	0.168863	0.488198	0.62541	0.999815
BET1L	1157.57	-0.120955	0.157875	-0.766142	0.443592	0.999815
BEX2	462.199	0.130488	0.185682	0.702749	0.482212	0.999815
BEX4	0.339565	0.00119552	0.0662524	0.018045	0.985603	0.999815
BEX5	248.059	-0.19681	0.205582	-0.957333	0.338399	0.999815
BFAR	870.28	0.0184168	0.151265	0.121752	0.903096	0.999815
BFSP1	48.1613	-0.254286	0.195522	-1.30055	0.193413	0.999815
BFSP2	11.8018	0.111912	0.19788	0.565557	0.571695	0.999815
BGLAP	33.4385	-0.00864396	0.202767	-0.04263	0.965996	0.999815
BGN	1555.47	-0.172453	0.203408	-0.84782	0.396538	0.999815
BHLHA15	63.898	-0.249436	0.176746	-1.41127	0.158166	0.999815
BHLHA9	0.11671	-0.00931546	0.0489753	-0.190207	0.849147	0.999815
BHLHB9	154.705	-0.0231818	0.196318	-0.118083	0.906002	0.999815
BHLHE22	7.79933	-0.0896135	0.157146	-0.570257	0.568503	0.999815
BHLHE23	9.34707	-0.0237342	0.181255	-0.130944	0.89582	0.999815
BHLHE40	3798.77	-0.021244	0.208513	-0.101883	0.918849	0.999815
BHLHE41	352.195	0.228122	0.208473	1.09426	0.273843	0.999815
BHMG1	1.17957	0.014468	0.0906794	0.159551	0.873234	0.999815
BHMT2	9.4802	-0.0836206	0.163268	-0.512169	0.608533	0.999815
BICC1	327.39	0.127388	0.207271	0.614597	0.538821	0.999815
BICD1	74.334	0.260262	0.207557	1.25393	0.209868	0.999815
BICD2	9231.38	-0.093537	0.148704	-0.629014	0.52934	0.999815
BID	607.643	-0.0407532	0.178816	-0.227906	0.819719	0.999815
BIK	4.90747	-0.0710054	0.194387	-0.365278	0.714904	0.999815
BIN1	304.92	-0.0295075	0.154357	-0.191164	0.848397	0.999815
BIN2	154.071	0.204906	0.20845	0.983	0.325608	0.999815
BIN3	624.341	-0.0476525	0.16909	-0.281817	0.778084	0.999815
BIRC2	908.147	0.0211804	0.131613	0.160929	0.872149	0.999815
BIRC3	749.444	0.127412	0.206239	0.617788	0.536715	0.999815
BIRC5	566.906	-0.013382	0.202912	-0.0659496	0.947418	0.999815
BIRC6	1832.28	0.0828207	0.14027	0.59044	0.554896	0.999815
BIVM	517.114	-0.0473658	0.16412	-0.288605	0.772884	0.999815
BLA-DQB	569.823	0.244313	0.139031	1.75726	0.0788732	0.999815
BLCAP	838.868	-0.0902564	0.135212	-0.667519	0.50444	0.999815
BLK	106.437	0.071614	0.204875	0.34955	0.726676	0.999815
BLM	207.282	0.127957	0.152816	0.837327	0.402409	0.999815
BLMH	3734.48	-0.119524	0.158096	-0.756023	0.449636	0.999815
BLNK	603.855	0.0496124	0.134461	0.368972	0.712149	0.999815
BLOC1S1	1308.19	-0.243857	0.17032	-1.43176	0.152212	0.999815
BLOC1S2	768.004	-0.132439	0.171405	-0.772665	0.43972	0.999815
BLOC1S3	431.006	-0.0126048	0.141547	-0.0890503	0.929042	0.999815
BLOC1S4	211.068	-0.0935438	0.184071	-0.508195	0.611316	0.999815
BLOC1S5	498.445	0.0138762	0.116342	0.119271	0.905061	0.999815
BLOC1S6	1196.52	0.0996581	0.185314	0.537779	0.590729	0.999815
BLVRA	891.505	-0.115679	0.171771	-0.673446	0.500664	0.999815
BLVRB	605.54	-0.144753	0.198314	-0.729915	0.465442	0.999815
BLZF1	1417.33	0.0157471	0.175458	0.0897488	0.928487	0.999815
BMF	533.523	0.0902626	0.189066	0.477413	0.633068	0.999815
BMI1	404.293	-0.0336407	0.170679	-0.1971	0.84375	0.999815
BMP1	984.61	0.0692882	0.153812	0.450472	0.65237	0.999815
BMP2	469.878	-0.314904	0.203105	-1.55045	0.121033	0.999815
BMP2K	1494.41	-0.0124087	0.187252	-0.0662672	0.947165	0.999815
BMP3	9.04885	-0.0197989	0.158949	-0.124561	0.900871	0.999815
BMP4	905.028	0.0647783	0.208191	0.311149	0.755687	0.999815
BMP6	66.4712	0.0342163	0.208069	0.164447	0.869379	0.999815
BMP7	991.284	-0.051042	0.171596	-0.297455	0.766119	0.999815
BMP8A	16.2564	-0.00865081	0.189154	-0.0457341	0.963522	0.999815
BMP8B	192.063	0.111622	0.199829	0.558587	0.576444	0.999815
BMPER	19.974	0.139765	0.206902	0.675514	0.499349	0.999815
BMPR1A	2163.6	0.145783	0.137993	1.05645	0.290762	0.999815
BMPR1B	742.261	0.0384751	0.205661	0.18708	0.851598	0.999815
BMPR2	1932	0.0265919	0.156141	0.170307	0.864769	0.999815
BMS1	1090.45	0.0254841	0.14564	0.174981	0.861095	0.999815
BMX	52.0591	-0.24931	0.207553	-1.20118	0.22968	0.999815
BNC1	895.83	-0.0194693	0.203976	-0.0954491	0.923958	0.999815
BNC2	1228.88	-0.0852532	0.20757	-0.410719	0.681278	0.999815
BNIP1	209.926	0.0616082	0.154673	0.398314	0.690399	0.999815
BNIP2	1205.04	0.120986	0.153579	0.787776	0.430828	0.999815
BNIP3	451.391	0.165365	0.183337	0.901972	0.367072	0.999815
BNIP3L	4613.32	0.121856	0.148947	0.818116	0.413291	0.999815
BNIPL	5758.67	0.0336802	0.152836	0.220367	0.825585	0.999815
BOC	1637.27	-0.0183764	0.202766	-0.0906285	0.927788	0.999815
BOD1	549.034	-0.294013	0.167176	-1.7587	0.0786284	0.999815
BOD1L1	826.458	0.0631955	0.16202	0.390047	0.696502	0.999815
BOK	265.481	-0.118582	0.17558	-0.675373	0.499439	0.999815
BOLA	5868.22	0.30827	0.206329	1.49407	0.135158	0.999815
BOLA-DMA	356.91	0.115753	0.195407	0.592369	0.553604	0.999815
BOLA-DMB	675.631	0.171133	0.205642	0.832189	0.405302	0.999815
BOLA-DOA	20.281	-0.106012	0.197415	-0.536998	0.591269	0.999815
BOLA-DOB	88.1806	0.13993	0.205229	0.681824	0.49535	0.999815
BOLA-DQA1	37.2053	0.0646218	0.0529623	1.22015	0.222409	0.999815
BOLA-DQA2	92.1458	-0.0375651	0.115061	-0.326479	0.744062	0.999815
BOLA-DRA	6955.63	0.0854202	0.20851	0.409671	0.682048	0.999815
BOLA-DRB2	25.3355	-0.245997	0.156729	-1.56957	0.116516	0.999815
BOLA-DRB3	2694.63	-0.00711615	0.208313	-0.0341609	0.972749	0.999815
BOLA-DYA	867.381	0.0957687	0.20813	0.46014	0.645416	0.999815
BOLA-DYB	792.501	-0.0796132	0.207422	-0.383823	0.70111	0.999815
BOLA-NC1	5054.48	0.156168	0.19791	0.789088	0.430061	0.999815
BOLA1	228.277	-0.209044	0.183841	-1.1371	0.255498	0.999815
BOLA2B	644.085	-0.108123	0.174949	-0.618023	0.53656	0.999815
BOLA3	138.847	0.0456051	0.182194	0.250311	0.802347	0.999815
BOLL	0.880316	-0.061473	0.0839151	-0.732561	0.463826	0.999815
BOP1	534.305	-0.0683344	0.171073	-0.399446	0.689564	0.999815
BORA	432.229	-0.0245341	0.194052	-0.126431	0.899391	0.999815
BORCS5	159.415	0.00866518	0.186042	0.0465764	0.962851	0.999815
BORCS6	321.67	-0.114414	0.172698	-0.662508	0.507646	0.999815
BORCS7	509.352	-0.189957	0.163787	-1.15978	0.246138	0.999815
BORCS8	507.588	-0.166457	0.191872	-0.867542	0.385645	0.999815
BOSTAUV1R414	19.3553	-0.327372	0.208169	-1.57263	0.115806	0.999815
BOSTAUV1R416	0.105974	-0.0125819	0.0489753	-0.256902	0.797254	0.999815
BOSTAUV1R417	1.848	0.0341793	0.151582	0.225484	0.821603	0.999815
BOSTAUV1R424	0.2035	-0.00380363	0.0489788	-0.0776586	0.9381	0.999815
BPGM	261.331	0.0479773	0.20657	0.232257	0.816338	0.999815
BPHL	230.36	-0.449367	0.17009	-2.64194	0.00824323	0.999815
BPI	23.4319	0.113529	0.202684	0.560128	0.575392	0.999815
BPIFA1	0.154364	-0.0130862	0.0489753	-0.2672	0.789315	0.999815
BPIFA2A	16.9454	-0.0401604	0.170057	-0.236159	0.813309	0.999815
BPIFA2B	0.191873	0.0295502	0.0489773	0.603344	0.54628	0.999815
BPIFA2C	98.2176	-0.113652	0.129236	-0.879412	0.379178	0.999815
BPIFA3	1.18684	-0.1104	0.0953173	-1.15823	0.246769	0.999815
BPIFB1	1.08156	-0.0935685	0.106834	-0.875833	0.381121	0.999815
BPIFB3	0.119356	-0.0128641	0.0489753	-0.262666	0.792808	0.999815
BPIFB5	0.406756	0.0247407	0.0506852	0.488124	0.625462	0.999815
BPIFB6	50.5918	0.0884948	0.207973	0.425512	0.670464	0.999815
BPIFC	2705.82	-0.129672	0.149606	-0.866756	0.386076	0.999815
BPNT1	895.258	0.155385	0.154404	1.00635	0.314245	0.999815
BPTF	1260.82	0.0341807	0.143732	0.237808	0.81203	0.999815
BRAF	2319.64	-0.058296	0.194972	-0.298996	0.764943	0.999815
BRAP	975.831	0.0663924	0.143803	0.461691	0.644303	0.999815
BRAT1	378.541	0.154316	0.200377	0.770127	0.441224	0.999815
BRB	244.203	0.122208	0.196399	0.622247	0.53378	0.999815
BRCA1	263.319	0.0368002	0.183556	0.200485	0.841101	0.999815
BRCA2	372.682	0.167996	0.158676	1.05874	0.289719	0.999815
BRCC3	512.373	-0.192305	0.146839	-1.30963	0.19032	0.999815
BRD1	1183.36	0.032825	0.141975	0.231203	0.817157	0.999815
BRD2	6664.89	-0.0809166	0.14754	-0.548439	0.58339	0.999815
BRD3	606.956	0.0390233	0.165216	0.236196	0.813281	0.999815
BRD4	1594.7	0.10094	0.160107	0.630455	0.528397	0.999815
BRD7	2556.33	0.00726	0.138838	0.0522912	0.958297	0.999815
BRD8	2044.96	0.075894	0.125259	0.605898	0.544582	0.999815
BRD9	1343.62	-0.0289681	0.15904	-0.182144	0.85547	0.999815
BRDT	0.182921	-0.0194941	0.0489803	-0.397999	0.690631	0.999815
BRE	660.67	-0.106234	0.165285	-0.642736	0.520395	0.999815
BREH1	120.137	-0.0476323	0.207899	-0.229113	0.818781	0.999815
BRF1	1028.15	-0.00484196	0.173677	-0.0278792	0.977759	0.999815
BRF2	212.795	-0.079457	0.162359	-0.489391	0.624565	0.999815
BRI3	280.606	-0.140023	0.174306	-0.803318	0.421791	0.999815
BRI3BP	43.7787	0.369393	0.200101	1.84603	0.0648881	0.999815
BRICD5	20.0249	0.109073	0.185089	0.589297	0.555662	0.999815
BRINP1	24.146	0.443696	0.206031	2.15354	0.0312765	0.999815
BRINP2	7.28194	0.178834	0.155577	1.14949	0.250355	0.999815
BRIP1	96.7438	0.288229	0.185243	1.55596	0.119718	0.999815
BRIX1	668.589	-0.138829	0.172922	-0.802844	0.422065	0.999815
BRK1	1275.83	-0.155135	0.148089	-1.04758	0.294832	0.999815
BRMS1	1406.09	-0.0098878	0.184628	-0.0535551	0.95729	0.999815
BRMS1L	394.319	0.0594709	0.177903	0.334289	0.738161	0.999815
BROX	2049.91	0.0555899	0.187996	0.295696	0.767462	0.999815
BRPF1	839.864	0.020262	0.109396	0.185217	0.853059	0.999815
BRPF3	697.347	0.0136592	0.156668	0.0871857	0.930524	0.999815
BRSK1	78.5077	0.0763701	0.205844	0.371009	0.710631	0.999815
BRSK2	3.60111	0.0201156	0.157104	0.128041	0.898117	0.999815
BRWD1	783.802	0.0447618	0.150762	0.296904	0.76654	0.999815
BRWD3	675.671	0.111026	0.172808	0.642479	0.520562	0.999815
BSCL2	903.246	0.263714	0.175384	1.50364	0.132674	0.999815
BSDC1	1334.71	0.0304237	0.0867174	0.350837	0.725711	0.999815
BSG	4881.23	-0.153389	0.168684	-0.909325	0.363179	0.999815
BSN	49.6748	0.307114	0.208268	1.47461	0.140318	0.999815
BSND	15.6903	0.0902329	0.18582	0.485594	0.627255	0.999815
BSP5	0.144936	0.0333742	0.0489753	0.68145	0.495587	0.999815
BSPRY	407.9	0.0241609	0.190924	0.126547	0.899299	0.999815
BST1	105.54	-0.0167553	0.204011	-0.0821293	0.934544	0.999815
BSX	0.118189	-0.0128641	0.0489753	-0.262666	0.792808	0.999815
BTAF1	1249.08	0.0134547	0.159286	0.0844689	0.932684	0.999815
BTBD1	806.136	0.148905	0.149586	0.995443	0.319521	0.999815
BTBD10	596.583	0.00882279	0.146458	0.060241	0.951964	0.999815
BTBD11	625.457	-0.0222004	0.164225	-0.135183	0.892467	0.999815
BTBD16	2.67824	-0.167492	0.159756	-1.04843	0.294443	0.999815
BTBD19	289.991	0.0495968	0.205409	0.241454	0.809203	0.999815
BTBD2	1281.24	-0.123205	0.156883	-0.785332	0.432259	0.999815
BTBD3	2612.66	0.121172	0.149636	0.809778	0.418068	0.999815
BTBD6	984.455	0.00896984	0.141917	0.0632048	0.949603	0.999815
BTBD7	1215.52	0.0472709	0.131935	0.35829	0.720126	0.999815
BTBD8	155.661	0.0547911	0.202352	0.270771	0.786567	0.999815
BTBD9	468.172	0.0775072	0.16855	0.459848	0.645625	0.999815
BTC	809.481	0.174808	0.208126	0.839915	0.400956	0.999815
BTD	133.167	0.132325	0.206652	0.640328	0.521959	0.999815
BTF3	9490.47	0.0236647	0.120985	0.1956	0.844923	0.999815
BTF3L4	1024.24	-0.00341448	0.14243	-0.0239731	0.980874	0.999815
BTG1	6955.26	-0.305169	0.181438	-1.68194	0.0925798	0.999815
BTG3	818.952	0.0304839	0.128446	0.237328	0.812402	0.999815
BTG4	0.819292	0.00397669	0.0844757	0.047075	0.962453	0.999815
BTK	173.763	0.176475	0.207611	0.850029	0.395309	0.999815
BTLA	6.54278	-0.00951718	0.137953	-0.0689887	0.944999	0.999815
BTN1A1	0.717802	0.0558842	0.0924146	0.604712	0.54537	0.999815
BTN2A1	25.5498	0.13676	0.200941	0.680595	0.496128	0.999815
BTN3A3	39.0497	0.13014	0.186474	0.697899	0.48524	0.999815
BTNL9	27.8267	-0.142345	0.208245	-0.683547	0.494261	0.999815
BTRC	807.317	-0.0520393	0.104527	-0.497856	0.618586	0.999815
BUB1	407.097	0.144431	0.195799	0.737653	0.460725	0.999815
BUB1B	378.967	-0.0445942	0.194811	-0.228911	0.818938	0.999815
BUB3	1512.68	-0.0238054	0.148523	-0.160281	0.87266	0.999815
BUD13	482.563	-0.061306	0.143892	-0.426056	0.670067	0.999815
BUD31	1787.92	-0.207026	0.17625	-1.17461	0.240151	0.999815
BVES	8.55655	0.0349536	0.162553	0.215029	0.829745	0.999815
BYSL	341.776	0.0163285	0.173416	0.0941583	0.924983	0.999815
BZRAP1	79.0874	0.177684	0.204566	0.868589	0.385072	0.999815
BZW1	6698.76	0.00543875	0.151809	0.0358262	0.971421	0.999815
BZW2	1724.92	-0.0886624	0.175345	-0.505645	0.613106	0.999815
BoLA	873.626	-0.193782	0.198818	-0.974672	0.329723	0.999815
C10H14orf1	525.306	0.0735845	0.156818	0.469235	0.638902	0.999815
C10H14orf119	806.824	-0.127945	0.174355	-0.733821	0.463058	0.999815
C10H14orf166	2884.7	-0.13034	0.155463	-0.838398	0.401807	0.999815
C10H14orf169	268.553	-0.132499	0.157434	-0.841617	0.400002	0.999815
C10H14orf37	188.18	-0.161822	0.208141	-0.777466	0.436884	0.999815
C10H14orf39	0.331614	-0.0159125	0.0568946	-0.279684	0.77972	0.999815
C10H14orf53	0.695849	-0.0671835	0.0767532	-0.875318	0.381401	0.999815
C10H14orf93	234.261	-0.0752456	0.199308	-0.377534	0.705777	0.999815
C10H15orf41	125.875	-0.0237533	0.17848	-0.133087	0.894125	0.999815
C10H15orf43	0.167092	-0.019675	0.0489795	-0.401697	0.687907	0.999815
C10H15orf48	403.468	0.284825	0.208469	1.36627	0.171854	0.999815
C10H15orf52	1039.08	0.229364	0.207141	1.10728	0.268171	0.999815
C10H15orf57	699.952	0.0630336	0.138228	0.456011	0.648382	0.999815
C10H15orf59	50.393	-0.0735742	0.193129	-0.380959	0.703233	0.999815
C10H15orf61	22.0366	0.203683	0.202782	1.00444	0.315167	0.999815
C11H2orf16	1.00729	0.100282	0.116346	0.861928	0.388727	0.999815
C11H2orf40	52.9961	-0.123392	0.180957	-0.681883	0.495313	0.999815
C11H2orf42	125.712	-0.21556	0.197802	-1.08978	0.275812	0.999815
C11H2orf44	173.22	-0.0360078	0.159583	-0.225637	0.821484	0.999815
C11H2orf49	620.698	-0.000395362	0.123706	-0.00319599	0.99745	0.999815
C11H2orf50	8.66487	0.114302	0.183402	0.623232	0.533132	0.999815
C11H2orf61	0.98687	0.0130224	0.120146	0.108388	0.913688	0.999815
C11H2orf68	1075.98	0.0344365	0.147082	0.234132	0.814883	0.999815
C11H2orf70	0.185758	-0.0198116	0.0489805	-0.404479	0.68586	0.999815
C11H2orf71	0.44613	0.0276343	0.0708347	0.390124	0.696445	0.999815
C11H2orf73	0.944821	0.0101573	0.104676	0.0970351	0.922699	0.999815
C11H2orf74	0.494	-0.0481056	0.0659527	-0.729396	0.465759	0.999815
C11H2orf78	0.303679	-0.0260119	0.0494147	-0.5264	0.59861	0.999815
C11H2orf81	2.26525	-0.20738	0.161128	-1.28705	0.198076	0.999815
C11H9orf114	272.142	-0.0285685	0.149781	-0.190735	0.848733	0.999815
C11H9orf116	147.266	-0.218923	0.170864	-1.28127	0.200097	0.999815
C11H9orf142	541.389	-0.15199	0.200694	-0.757321	0.448858	0.999815
C11H9orf16	952.501	-0.247044	0.191794	-1.28807	0.197722	0.999815
C11H9orf172	26.2546	0.557867	0.20713	2.69332	0.00707448	0.999815
C11H9orf173	0.114434	-0.0125819	0.0489753	-0.256902	0.797254	0.999815
C11H9orf50	19.0322	0.103016	0.207395	0.496713	0.619391	0.999815
C11H9orf69	550.096	-0.21275	0.168327	-1.26391	0.206263	0.999815
C11H9orf78	1212.86	-0.0250623	0.112733	-0.222316	0.824068	0.999815
C11H9orf9	51.2268	0.0400593	0.199604	0.200694	0.840938	0.999815
C13H10orf113	1.2709	-0.060423	0.121337	-0.497976	0.618501	0.999815
C13H20orf141	0.145099	-0.0162923	0.0489753	-0.332665	0.739387	0.999815
C13H20orf144	1.4968	-0.182436	0.139452	-1.30823	0.190795	0.999815
C13H20orf173	0.917172	-0.105095	0.0933342	-1.126	0.260164	0.999815
C13H20orf194	366.813	0.0403627	0.165675	0.243626	0.807521	0.999815
C13H20orf195	44.3355	0.123659	0.20759	0.595691	0.551382	0.999815
C13H20orf196	65.9136	-0.0786911	0.197758	-0.397916	0.690692	0.999815
C13H20orf202	18.2637	-0.107381	0.204512	-0.52506	0.599542	0.999815
C13H20orf24	1151.66	-0.0806206	0.191693	-0.420572	0.674067	0.999815
C13H20orf27	453.399	-0.0957227	0.160087	-0.597943	0.549878	0.999815
C13H20orf85	0.377651	-0.0288411	0.0518895	-0.555817	0.578336	0.999815
C13H20orf96	26.3181	-0.10611	0.206397	-0.514107	0.607177	0.999815
C14H8orf22	11.0814	0.0293456	0.195737	0.149924	0.880825	0.999815
C14H8orf33	572.645	-0.118445	0.176692	-0.670345	0.502638	0.999815
C14H8orf34	9.78041	-0.0670384	0.154843	-0.432946	0.665054	0.999815
C14H8orf37	763.056	0.146112	0.19328	0.755961	0.449673	0.999815
C14H8orf46	19.9787	-0.033719	0.206445	-0.163332	0.870257	0.999815
C14H8orf59	323.781	-0.0844339	0.150999	-0.559168	0.576047	0.999815
C14H8orf76	488.104	-0.0948296	0.162438	-0.583789	0.559362	0.999815
C14H8orf82	298.11	-0.142973	0.150623	-0.949208	0.342515	0.999815
C14H8orf88	9.14766	0.136225	0.183606	0.741941	0.458123	0.999815
C14H8orf89	186.257	-0.00866685	0.194831	-0.0444839	0.964519	0.999815
C15H11orf1	1.52139	-0.0717937	0.112096	-0.640469	0.521868	0.999815
C15H11orf16	1.64608	-0.00946729	0.133827	-0.0707427	0.943603	0.999815
C15H11orf31	577.496	-0.415226	0.198371	-2.09318	0.0363331	0.999815
C15H11orf34	2917.52	0.3829	0.185915	2.05954	0.0394425	0.999815
C15H11orf42	0.0744258	-0.00881113	0.0489753	-0.17991	0.857223	0.999815
C15H11orf49	340.237	-0.111719	0.204644	-0.545921	0.585121	0.999815
C15H11orf52	61.4719	-0.191986	0.207174	-0.926691	0.354087	0.999815
C15H11orf57	1001.95	0.0558945	0.124348	0.449501	0.65307	0.999815
C15H11orf58	3349.19	0.122982	0.163826	0.750682	0.452844	0.999815
C15H11orf63	1.182	-0.0969322	0.106883	-0.906903	0.364458	0.999815
C15H11orf65	0.463898	-0.044931	0.0810456	-0.554392	0.579311	0.999815
C15H11orf70	43.264	0.261172	0.205315	1.27205	0.203354	0.999815
C15H11orf71	163.24	-0.0392789	0.184851	-0.21249	0.831725	0.999815
C15H11orf74	373.719	-0.154253	0.171803	-0.897844	0.369269	0.999815
C15H11orf87	3.66454	0.145924	0.176727	0.825706	0.408971	0.999815
C15H11orf88	0.870304	-0.0307452	0.0927923	-0.331333	0.740393	0.999815
C15H11orf91	2.21722	-0.00332403	0.149648	-0.0222123	0.982279	0.999815
C15H11orf94	24.7502	-0.10861	0.198804	-0.546319	0.584847	0.999815
C15H11orf96	102.035	-0.12682	0.207541	-0.611062	0.541158	0.999815
C15H11orf97	0.147206	-0.0162923	0.0489753	-0.332665	0.739387	0.999815
C16H1orf101	5.05306	0.219468	0.187278	1.17188	0.241244	0.999815
C16H1orf105	26.7335	-0.173512	0.202215	-0.858057	0.390861	0.999815
C16H1orf106	454.301	0.228988	0.200057	1.14461	0.252369	0.999815
C16H1orf112	161.089	0.174669	0.189765	0.920447	0.357339	0.999815
C16H1orf115	246.471	-0.0357493	0.191979	-0.186214	0.852277	0.999815
C16H1orf116	1621.07	-0.102283	0.173763	-0.588635	0.556106	0.999815
C16H1orf158	44.4078	-0.166029	0.180974	-0.917419	0.358923	0.999815
C16H1orf159	369.593	-0.0532852	0.190318	-0.279979	0.779493	0.999815
C16H1orf167	6.00072	-0.138257	0.176288	-0.784269	0.432882	0.999815
C16H1orf174	312.291	-0.1921	0.151359	-1.26917	0.204381	0.999815
C16H1orf186	70.6047	0.195742	0.199187	0.982703	0.325754	0.999815
C16H1orf21	579.109	-0.149006	0.150154	-0.992353	0.321025	0.999815
C16H1orf233	116.66	-0.453301	0.185824	-2.4394	0.0147115	0.999815
C16H1orf27	482.969	0.060779	0.160804	0.377968	0.705454	0.999815
C16H1orf74	129.536	0.10471	0.152408	0.687036	0.49206	0.999815
C16H1orf95	272.919	0.0238735	0.197684	0.120766	0.903876	0.999815
C17H12orf43	143.673	-0.185504	0.178163	-1.0412	0.297781	0.999815
C17H12orf49	452.45	-0.01678	0.16408	-0.102267	0.918545	0.999815
C17H12orf65	176.241	-0.0035122	0.189202	-0.0185632	0.98519	0.999815
C17H22orf31	4.24527	-0.0462083	0.174216	-0.265236	0.790827	0.999815
C17H22orf39	215.169	-0.0621922	0.195171	-0.318655	0.749988	0.999815
C17H4orf33	201.678	0.00682482	0.182438	0.0374091	0.970159	0.999815
C17H4orf45	0.204201	-0.0222212	0.0489913	-0.453574	0.650135	0.999815
C17H4orf46	274.947	0.0581003	0.189262	0.306983	0.758856	0.999815
C17H4orf51	2.0476	-0.09678	0.127079	-0.761575	0.446314	0.999815
C17H5orf52	67.8151	0.0476855	0.205871	0.231628	0.816827	0.999815
C18H16orf46	21.7321	-0.0353872	0.204578	-0.172977	0.86267	0.999815
C18H16orf70	1197	0.246916	0.131026	1.88448	0.0595003	0.999815
C18H16orf74	102.045	0.208859	0.208273	1.00281	0.315951	0.999815
C18H16orf78	0.484043	-0.0597347	0.0898263	-0.665002	0.50605	0.999815
C18H16orf86	0.244383	-0.029538	0.053449	-0.552639	0.580511	0.999815
C18H16orf87	258.869	0.14534	0.183333	0.792765	0.427915	0.999815
C18H16orf95	2.23426	0.0286185	0.143955	0.198802	0.842418	0.999815
C18H19orf12	254.708	-0.0297739	0.167629	-0.177617	0.859024	0.999815
C18H19orf18	65.0212	0.184956	0.207116	0.893008	0.371853	0.999815
C18H19orf33	1195.01	-0.234565	0.201314	-1.16517	0.243949	0.999815
C18H19orf47	524.387	0.227149	0.168327	1.34945	0.177193	0.999815
C18H19orf48	293.683	-0.0516799	0.200923	-0.257212	0.797015	0.999815
C18H19orf54	122.613	-0.222491	0.200225	-1.1112	0.26648	0.999815
C18H19orf68	75.3728	-0.0321436	0.205778	-0.156205	0.875871	0.999815
C18H19orf73	0.889227	-0.111063	0.105579	-1.05194	0.292827	0.999815
C18H19orf81	0.300055	-0.0138858	0.0551259	-0.251892	0.801125	0.999815
C18H19orf84	3.952	-0.045165	0.165714	-0.272548	0.7852	0.999815
C19H17orf100	19.7347	0.140507	0.207064	0.678567	0.497412	0.999815
C19H17orf105	0.476096	-0.0624024	0.0742751	-0.840152	0.400823	0.999815
C19H17orf107	5.32565	-0.0258784	0.182178	-0.14205	0.88704	0.999815
C19H17orf47	0.0744258	-0.00881113	0.0489753	-0.17991	0.857223	0.999815
C19H17orf49	589.68	-0.29337	0.167379	-1.75273	0.0796488	0.999815
C19H17orf50	0.317137	-0.0232473	0.0665751	-0.349189	0.726947	0.999815
C19H17orf53	69.7526	-0.160884	0.173677	-0.926337	0.354271	0.999815
C19H17orf58	136.272	-0.295234	0.207983	-1.41951	0.15575	0.999815
C19H17orf62	794.947	-0.0109858	0.161084	-0.0681996	0.945627	0.999815
C19H17orf64	0.697119	-0.0412701	0.0880001	-0.468978	0.639086	0.999815
C19H17orf67	36.0844	0.394856	0.20807	1.8977	0.057735	0.999815
C19H17orf75	721.973	0.143677	0.181554	0.791373	0.428727	0.999815
C19H17orf80	1010.89	-0.051004	0.134926	-0.378015	0.705419	0.999815
C19H17orf82	5.10203	-0.11383	0.181935	-0.625664	0.531535	0.999815
C19H17orf89	205.126	-0.165941	0.199012	-0.833827	0.404379	0.999815
C19H17orf96	34.5991	0.147406	0.202847	0.726685	0.467419	0.999815
C19H17orf97	0.796783	-0.141882	0.105577	-1.34388	0.178989	0.999815
C19H17orf98	8.26197	-0.252517	0.175082	-1.44228	0.149225	0.999815
C1D	1087.66	0.161552	0.181651	0.889351	0.373814	0.999815
C1GALT1	100.731	-0.00114667	0.208033	-0.00551194	0.995602	0.999815
C1GALT1C1	595.565	-0.0476569	0.153852	-0.309759	0.756744	0.999815
C1H21orf140	1.54902	-0.0695014	0.122089	-0.569269	0.569174	0.999815
C1H21orf2	257.223	0.284148	0.176776	1.60739	0.107969	0.999815
C1H21orf33	866.317	0.189925	0.207057	0.917261	0.359006	0.999815
C1H21orf58	17.8627	0.0450285	0.207786	0.216706	0.828438	0.999815
C1H21orf59	1076.68	-0.0935271	0.175925	-0.531631	0.594982	0.999815
C1H21orf62	9.23067	0.06879	0.205225	0.335194	0.737479	0.999815
C1H21orf91	2282.39	0.152345	0.188293	0.809081	0.418468	0.999815
C1H3orf17	522.094	0.134556	0.202024	0.666039	0.505386	0.999815
C1H3orf30	0.652009	-0.0582702	0.0720039	-0.809264	0.418363	0.999815
C1H3orf33	163.27	-0.0275476	0.204385	-0.134783	0.892783	0.999815
C1H3orf38	306.974	-0.0137136	0.187319	-0.07321	0.941639	0.999815
C1H3orf52	849.912	0.374945	0.19336	1.9391	0.0524891	0.999815
C1H3orf58	2486.62	-0.153155	0.197338	-0.776105	0.437687	0.999815
C1H3orf70	29.8923	0.245804	0.199526	1.23194	0.217971	0.999815
C1H3orf80	0.395063	-0.0272317	0.0504523	-0.539751	0.589369	0.999815
C1QA	360.544	0.222932	0.177217	1.25796	0.208406	0.999815
C1QB	178.871	0.240356	0.197455	1.21727	0.223502	0.999815
C1QBP	613.34	-0.294869	0.169814	-1.73642	0.0824891	0.999815
C1QC	119.308	0.120672	0.196661	0.613605	0.539476	0.999815
C1QL1	1.04835	0.0223107	0.120695	0.184852	0.853345	0.999815
C1QL2	0.896694	-0.0424468	0.11185	-0.379498	0.704318	0.999815
C1QL3	4.26745	-0.278911	0.174492	-1.59842	0.10995	0.999815
C1QTNF1	509.42	-0.03919	0.204671	-0.191478	0.848151	0.999815
C1QTNF2	70.56	0.15186	0.20611	0.73679	0.46125	0.999815
C1QTNF3	85.8437	-0.192521	0.19458	-0.989421	0.322457	0.999815
C1QTNF4	0.709611	0.0971045	0.101644	0.955343	0.339404	0.999815
C1QTNF5	113.431	-0.0519732	0.188891	-0.27515	0.783201	0.999815
C1QTNF6	289.29	0.187838	0.145796	1.28836	0.197622	0.999815
C1QTNF7	183.481	-0.073023	0.208485	-0.350255	0.726147	0.999815
C1QTNF9	7.37913	0.0114962	0.187835	0.061204	0.951197	0.999815
C1R	2422.95	-0.128608	0.207884	-0.618653	0.536145	0.999815
C1S	2545.78	0.0120653	0.20837	0.0579031	0.953826	0.999815
C2	351.163	-0.0601832	0.200802	-0.299714	0.764395	0.999815
C20H5orf22	459.26	-0.076319	0.140832	-0.541915	0.587877	0.999815
C20H5orf28	87.6679	-0.00474067	0.18054	-0.0262582	0.979051	0.999815
C20H5orf34	310.568	-0.00356999	0.179036	-0.0199401	0.984091	0.999815
C20H5orf42	706.206	-0.0261291	0.145715	-0.179317	0.857689	0.999815
C20H5orf47	0.509995	-0.0412149	0.0751893	-0.548148	0.58359	0.999815
C20H5orf49	23.2408	-0.063124	0.171724	-0.36759	0.713179	0.999815
C20H5orf58	0.613878	0.0109758	0.0825644	0.132936	0.894244	0.999815
C21H14orf132	8.9768	0.0880827	0.186236	0.472962	0.63624	0.999815
C21H14orf142	391.615	0.127348	0.173731	0.733015	0.463549	0.999815
C21H14orf180	0.631803	-0.0369568	0.0880472	-0.419739	0.674676	0.999815
C21H14orf2	1274.63	-0.296535	0.181599	-1.63292	0.102487	0.999815
C21H14orf28	231.194	0.0383261	0.172075	0.22273	0.823746	0.999815
C21H14orf79	136.732	-0.10641	0.188907	-0.56329	0.573237	0.999815
C21H14orf80	128.022	0.0281737	0.196852	0.143121	0.886194	0.999815
C21H15orf39	214.294	-0.147495	0.166903	-0.883717	0.376849	0.999815
C21H15orf40	598.88	-0.380861	0.189764	-2.00702	0.0447471	0.999815
C22H3orf14	117.944	0.175402	0.207667	0.844628	0.398319	0.999815
C22H3orf18	18.0729	-0.0186379	0.20722	-0.0899429	0.928333	0.999815
C22H3orf20	3.90632	-0.111945	0.174967	-0.63981	0.522296	0.999815
C22H3orf22	20.2125	-0.219191	0.208375	-1.05191	0.292842	0.999815
C22H3orf35	94.4807	0.104929	0.20812	0.504173	0.61414	0.999815
C22H3orf62	144.358	-0.204587	0.184898	-1.10648	0.268517	0.999815
C22H3orf67	38.3242	0.191226	0.205672	0.929764	0.352493	0.999815
C22H3orf84	0.270626	-0.0255763	0.0491442	-0.520434	0.602761	0.999815
C23H6orf10	2.92596	-0.101699	0.0920288	-1.10508	0.269125	0.999815
C23H6orf106	1917.04	-0.0986162	0.10864	-0.907732	0.36402	0.999815
C23H6orf132	3308.18	-0.226172	0.172238	-1.31314	0.189137	0.999815
C23H6orf136	400.209	0.139498	0.207563	0.672078	0.501534	0.999815
C23H6orf141	168.302	-0.182544	0.187063	-0.97584	0.329144	0.999815
C23H6orf15	217.764	-0.156045	0.207578	-0.75174	0.452208	0.999815
C23H6orf201	0.0614557	-0.00875088	0.0489753	-0.17868	0.858189	0.999815
C23H6orf222	3.99496	0.00923204	0.161978	0.0569958	0.954549	0.999815
C23H6orf223	6.83733	-0.0667181	0.175413	-0.380349	0.703686	0.999815
C23H6orf226	280.45	0.0109564	0.16207	0.0676024	0.946102	0.999815
C23H6orf229	0.595186	0.0530187	0.0893557	0.593344	0.552951	0.999815
C23H6orf25	353.942	0.0329994	0.186842	0.176616	0.85981	0.999815
C23H6orf47	701.589	0.0382655	0.159899	0.239311	0.810865	0.999815
C23H6orf62	3330.74	-0.0876146	0.165503	-0.529383	0.59654	0.999815
C23H6orf89	2117.6	-0.0321507	0.128252	-0.250683	0.80206	0.999815
C24H18orf21	355.342	-0.353957	0.207325	-1.70725	0.0877747	0.999815
C24H18orf25	102.596	-0.0241842	0.202041	-0.119699	0.904721	0.999815
C24H18orf32	672.853	-0.0942055	0.16427	-0.57348	0.56632	0.999815
C24H18orf42	28.4407	0.0245741	0.193923	0.126721	0.899161	0.999815
C24H18orf54	62.5463	0.230717	0.208217	1.10806	0.267836	0.999815
C24H18orf63	0.307606	0.00244302	0.0552081	0.0442512	0.964704	0.999815
C24H18orf8	613.866	0.0355425	0.118055	0.301068	0.763363	0.999815
C25H16orf13	723.917	-0.150334	0.183029	-0.821364	0.411439	0.999815
C25H16orf45	42.6638	0.0027205	0.192533	0.0141301	0.988726	0.999815
C25H16orf52	102.558	0.0857174	0.205089	0.417952	0.675982	0.999815
C25H16orf54	53.3649	0.0799447	0.200418	0.398891	0.689974	0.999815
C25H16orf58	268.116	0.0591238	0.182465	0.324028	0.745917	0.999815
C25H16orf59	481.582	-0.0723416	0.181841	-0.397829	0.690756	0.999815
C25H16orf62	908.952	-0.0126542	0.100359	-0.126089	0.899662	0.999815
C25H16orf71	54.0057	0.224271	0.204083	1.09892	0.271803	0.999815
C25H16orf72	1231.88	-0.00610415	0.198668	-0.0307254	0.975489	0.999815
C25H16orf89	26.0128	-0.196479	0.163307	-1.20313	0.228926	0.999815
C25H16orf90	0.783984	0.0347744	0.0931628	0.373265	0.708951	0.999815
C25H16orf91	388.936	-0.13995	0.164946	-0.848463	0.39618	0.999815
C25H16orf92	0.0614557	-0.00875088	0.0489753	-0.17868	0.858189	0.999815
C25H16orf96	4.1384	0.180265	0.166747	1.08107	0.279667	0.999815
C25H7orf26	491.811	-0.0972937	0.172811	-0.563007	0.57343	0.999815
C25H7orf43	356.026	-0.0934049	0.170158	-0.548929	0.583054	0.999815
C25H7orf50	488.064	-0.0853026	0.14594	-0.584506	0.55888	0.999815
C25H7orf61	7.95791	-0.303462	0.198349	-1.52994	0.126031	0.999815
C26H10orf120	1.45338	-0.151488	0.108516	-1.39599	0.162717	0.999815
C26H10orf131	67.3935	0.123197	0.205706	0.598896	0.549242	0.999815
C26H10orf2	651.378	0.214407	0.143081	1.4985	0.134005	0.999815
C26H10orf62	57.7731	0.197346	0.200281	0.985341	0.324457	0.999815
C26H10orf76	602.378	-0.128734	0.129076	-0.997352	0.318593	0.999815
C26H10orf82	2.96846	0.114326	0.166509	0.686608	0.49233	0.999815
C26H10orf88	281.592	-0.027306	0.185176	-0.14746	0.882769	0.999815
C26H10orf90	4.95597	0.174104	0.178349	0.976194	0.328968	0.999815
C27H4orf47	109.498	0.00189287	0.17903	0.0105729	0.991564	0.999815
C27H8orf4	186.456	-0.340374	0.208508	-1.63242	0.10259	0.999815
C27H8orf48	62.2366	0.110277	0.20433	0.539698	0.589406	0.999815
C28H10orf10	136.871	-0.1442	0.208094	-0.692956	0.488337	0.999815
C28H10orf105	12.1821	-0.0504216	0.18778	-0.268514	0.788304	0.999815
C28H10orf107	126.09	0.0461702	0.206541	0.22354	0.823115	0.999815
C28H10orf11	28.2145	0.0341921	0.205755	0.166179	0.868016	0.999815
C28H10orf128	27.3701	0.0645946	0.203469	0.317466	0.75089	0.999815
C28H10orf35	332.676	0.0410498	0.171072	0.239956	0.810364	0.999815
C28H10orf53	0.210076	-0.0230802	0.048994	-0.471083	0.637582	0.999815
C28H10orf54	1556.6	0.026386	0.167866	0.157185	0.875099	0.999815
C28H10orf71	2.70993	0.0267005	0.128566	0.207679	0.835479	0.999815
C28H1orf198	271.681	0.00705274	0.192497	0.0366383	0.970773	0.999815
C29H11orf24	210.816	0.110669	0.197552	0.560203	0.575341	0.999815
C29H11orf54	428.576	0.00710872	0.181171	0.0392376	0.968701	0.999815
C29H11orf68	347.761	-0.211728	0.190503	-1.11141	0.26639	0.999815
C29H11orf73	760.842	-0.237044	0.194566	-1.21832	0.223104	0.999815
C29H11orf84	225.937	-0.0993137	0.207771	-0.477996	0.632653	0.999815
C29H11orf85	0.786542	0.0424383	0.103821	0.408763	0.682713	0.999815
C29H11orf86	0.18136	-0.0198116	0.0489805	-0.404479	0.68586	0.999815
C29H11orf95	67.9713	0.0620698	0.207762	0.298754	0.765128	0.999815
C2CD2	734.247	0.152566	0.208434	0.731963	0.464191	0.999815
C2CD2L	811.675	0.0248405	0.17157	0.144784	0.884882	0.999815
C2CD3	499.553	0.0794447	0.165958	0.478703	0.63215	0.999815
C2CD4B	75.9754	-0.247673	0.183382	-1.35058	0.17683	0.999815
C2CD4C	2.09782	-0.0773624	0.158826	-0.48709	0.626195	0.999815
C2CD4D	18.5626	0.11286	0.202793	0.556527	0.57785	0.999815
C2CD5	1484.33	0.0169312	0.162952	0.103903	0.917247	0.999815
C2H1orf234	0.247847	-0.0242593	0.0490244	-0.494841	0.620713	0.999815
C2H1orf64	0.198779	-0.0170187	0.0489753	-0.347496	0.728219	0.999815
C2H2orf47	217.842	0.00392497	0.150361	0.0261037	0.979175	0.999815
C2H2orf57	0.600865	-0.0656364	0.0759298	-0.864435	0.387349	0.999815
C2H2orf66	0.068382	-0.00881113	0.0489753	-0.17991	0.857223	0.999815
C2H2orf69	243.198	0.091748	0.202346	0.45342	0.650246	0.999815
C2H2orf72	58.3384	-0.242332	0.139779	-1.73368	0.0829748	0.999815
C2H2orf76	163.631	-0.0412591	0.167801	-0.245881	0.805774	0.999815
C2H2orf80	0.881548	-0.0368665	0.102339	-0.360238	0.718669	0.999815
C2H2orf88	38.4298	-0.172132	0.201537	-0.8541	0.393049	0.999815
C3	2800.49	0.331163	0.207461	1.59627	0.110429	0.999815
C3AR1	70.1365	0.253317	0.188467	1.34409	0.17892	0.999815
C3H1orf109	507.731	-0.0395378	0.140223	-0.281963	0.777972	0.999815
C3H1orf111	1.48455	-0.0725356	0.119039	-0.609342	0.542298	0.999815
C3H1orf122	247.767	-0.179226	0.155934	-1.14937	0.250404	0.999815
C3H1orf123	726.441	-0.322998	0.1493	-2.16341	0.0305099	0.999815
C3H1orf141	0.428249	0.0700518	0.0858417	0.816058	0.414467	0.999815
C3H1orf162	56.6338	0.370656	0.191467	1.93588	0.052883	0.999815
C3H1orf168	90.3359	0.102757	0.204079	0.503516	0.614601	0.999815
C3H1orf185	1.44555	0.0945491	0.14053	0.672805	0.501071	0.999815
C3H1orf189	10.2602	-0.156669	0.202762	-0.772674	0.439715	0.999815
C3H1orf194	11.8379	-0.0821536	0.173068	-0.474688	0.635009	0.999815
C3H1orf210	402.645	-0.0823454	0.144192	-0.571082	0.567944	0.999815
C3H1orf216	151.086	-0.257902	0.180769	-1.42669	0.153669	0.999815
C3H1orf226	684.818	-0.177445	0.13888	-1.27769	0.20136	0.999815
C3H1orf228	1.92189	0.169795	0.154514	1.0989	0.271813	0.999815
C3H1orf43	1842.68	-0.1435	0.114462	-1.25369	0.209956	0.999815
C3H1orf50	468.571	-0.121628	0.136934	-0.888223	0.374421	0.999815
C3H1orf52	295.324	-0.168065	0.152391	-1.10286	0.270088	0.999815
C3H1orf54	132.277	0.136024	0.207711	0.654869	0.512552	0.999815
C3H1orf56	88.2026	0.134101	0.206255	0.650168	0.515584	0.999815
C3H1orf68	7858.88	-0.126113	0.185394	-0.680243	0.49635	0.999815
C3H1orf87	2.72151	0.0193597	0.150981	0.128227	0.89797	0.999815
C3H1orf94	1.71843	-0.191879	0.140363	-1.36702	0.171618	0.999815
C3H2orf54	1805.43	0.00164254	0.178774	0.00918782	0.992669	0.999815
C3H2orf82	0.221889	0.0397387	0.0490389	0.81035	0.417739	0.999815
C4BPA	127.71	0.396256	0.206888	1.91532	0.0554521	0.999815
C4BPB	1.2298	-0.0156023	0.0963662	-0.161907	0.871379	0.999815
C4H7orf25	181.878	0.0381515	0.19388	0.196779	0.844	0.999815
C4H7orf31	1.54695	-0.00229479	0.131136	-0.0174993	0.986038	0.999815
C4H7orf34	0.810089	-0.0993844	0.0911639	-1.09017	0.275637	0.999815
C4H7orf49	296.352	0.111197	0.199812	0.556507	0.577864	0.999815
C4H7orf55	221.05	-0.222759	0.174579	-1.27598	0.201962	0.999815
C4H7orf57	771.669	0.0589405	0.165684	0.355741	0.722034	0.999815
C4H7orf60	436.082	0.160373	0.166508	0.963155	0.33547	0.999815
C4H7orf62	0.444819	-0.0297687	0.0526676	-0.565217	0.571926	0.999815
C4H7orf72	0.445758	-0.0179989	0.0534258	-0.336895	0.736196	0.999815
C4H7orf73	7141.92	-0.0242514	0.178843	-0.135602	0.892136	0.999815
C5AR1	50.2344	0.0939759	0.197116	0.476754	0.633537	0.999815
C5AR2	319.793	-0.0185359	0.205833	-0.0900529	0.928245	0.999815
C5H12orf10	424.453	-0.138742	0.165541	-0.838109	0.401969	0.999815
C5H12orf29	480.497	0.0596602	0.151733	0.393192	0.694178	0.999815
C5H12orf4	1.73777	0.179125	0.148571	1.20565	0.227951	0.999815
C5H12orf40	0.962406	0.0250393	0.105865	0.236522	0.813028	0.999815
C5H12orf45	250.963	0.135475	0.159469	0.849533	0.395585	0.999815
C5H12orf50	1.70113	0.0215612	0.140188	0.153802	0.877766	0.999815
C5H12orf54	1.76158	-0.197755	0.120327	-1.64349	0.100282	0.999815
C5H12orf56	7.73633	0.024845	0.196919	0.126169	0.899598	0.999815
C5H12orf57	633.621	-0.377392	0.187211	-2.01587	0.0438138	0.999815
C5H12orf60	6.26919	-0.1943	0.159194	-1.22052	0.222266	0.999815
C5H12orf66	68.2901	0.236079	0.207512	1.13767	0.25526	0.999815
C5H12orf73	389.111	-0.258037	0.168991	-1.52693	0.126779	0.999815
C5H12orf75	80.7309	0.182737	0.205847	0.887731	0.374685	0.999815
C5H22orf23	41.118	0.149657	0.204314	0.732485	0.463873	0.999815
C6	19.2728	-0.271726	0.202151	-1.34417	0.178893	0.999815
C6H4orf17	0.658149	-0.0693472	0.0924804	-0.749859	0.45334	0.999815
C6H4orf19	7.6823	-0.200013	0.193487	-1.03373	0.301263	0.999815
C6H4orf22	3.18393	-0.0848608	0.13471	-0.62995	0.528727	0.999815
C6H4orf26	1.09465	0.188235	0.0993076	1.89548	0.0580291	0.999815
C6H4orf3	5602.31	0.0921488	0.142038	0.648762	0.516492	0.999815
[truncated: 17,017 more rows]

## Sheet: global, pigmented vs non-pigm.
S4 Table. RNA-seq experiments. The table on this sheet shows the differential expression values of 19,014 transcripts in adult bovine dorsal skin of belted cattle between pigmented (n = 7) and non-pigmented skin areas (n = 3).
The values for TWIST2 are shown in red (line 16,977)
GeneName	baseMean	log2FoldChange	lfcSE	stat	pvalue	padj
PAX3	35.6944	1.63352	0.235662	6.93164	4.15995e-12	7.57194e-08
MLANA	244.161	1.57777	0.237162	6.65271	2.87753e-11	2.61884e-07
PMEL	2579.51	1.50457	0.238383	6.31157	2.76217e-10	1.6759e-06
MC1R	154.224	1.2998	0.237664	5.46907	4.52395e-08	0.000205862
VAT1L	138.329	1.12469	0.236839	4.74874	2.04692e-06	0.0074516
CDK15	13.0536	1.03492	0.233788	4.42675	9.56653e-06	0.0290217
TSPAN10	74.8543	0.945399	0.217903	4.33862	1.4338e-05	0.0372828
KIT	348.726	0.952431	0.235005	4.05281	5.06051e-05	0.0982333
PLP1	144.595	0.967505	0.237974	4.06559	4.7911e-05	0.0982333
SLC24A4	50.9249	0.908979	0.225121	4.03774	5.39684e-05	0.0982333
IRF4	127.528	0.936087	0.237464	3.94202	8.07978e-05	0.122557
OCA2	124.541	0.894531	0.226404	3.95105	7.78102e-05	0.122557
DCT	363.616	0.915336	0.235167	3.89227	9.93086e-05	0.139047
IGSF11	22.1836	0.916746	0.238308	3.8469	0.000119623	0.149766
PROKR1	54.2386	0.917058	0.238865	3.83923	0.00012342	0.149766
ALX1	9.26478	0.846706	0.224031	3.77941	0.000157198	0.178832
SLC45A2	119.427	0.895039	0.238348	3.75517	0.000173221	0.185469
C10H15orf62	725.629	-0.450204	0.126331	-3.5637	0.000365662	0.351876
SLC24A5	308.49	0.760258	0.213404	3.56253	0.000367303	0.351876
ADGRE3	18.2713	0.816134	0.234297	3.48333	0.000495215	0.429233
ATP6V0D2	52.7211	0.740896	0.211944	3.49572	0.000472791	0.429233
PRKG2	16.8852	0.768301	0.223159	3.44284	0.000575645	0.476268
AP3M2	31.1627	0.804319	0.237097	3.39237	0.00069292	0.548371
LOC100849046	61.2003	0.77159	0.236777	3.25872	0.00111917	0.848797
DCLK1	330.743	0.715779	0.22045	3.2469	0.00116671	0.849455
ADM	942.483	0.496663	0.155446	3.19508	0.00139791	0.978646
20ALPHA-HSD	4.20519	-0.0269333	0.142944	-0.188418	0.850549	1
A1BG	3.02659	0.0161895	0.203746	0.0794594	0.936667	1
A1CF	0.714537	0.0209929	0.100554	0.208772	0.834626	1
A2M	1061.84	0.558053	0.212899	2.62121	0.00876171	1
A2ML1	39.2109	-0.335688	0.227557	-1.47519	0.140163	1
A3GALT2	0.161061	0.00120575	0.0645461	0.0186805	0.985096	1
A4GALT	110.722	0.442626	0.235314	1.88101	0.0599711	1
AAAS	431.134	-0.101476	0.199614	-0.508364	0.611198	1
AACS	1233.98	-0.242107	0.167894	-1.44203	0.149295	1
AADAC	0.507369	-0.0572976	0.106338	-0.538824	0.590008	1
AADACL2	498.89	-0.233197	0.238857	-0.976304	0.328914	1
AADACL3	2143.45	-0.213755	0.220794	-0.96812	0.332984	1
AADACL4	213.5	-0.328843	0.238761	-1.37729	0.168423	1
AADAT	325.026	-0.213775	0.220047	-0.971497	0.331301	1
AAED1	338.437	0.0398858	0.186209	0.214199	0.830392	1
AAGAB	1273.61	-0.0125916	0.118223	-0.106507	0.91518	1
AAK1	212.946	-0.0551381	0.197536	-0.27913	0.780145	1
AAMDC	567.243	0.0901213	0.222164	0.405652	0.684999	1
AAMP	2387.93	-0.0452177	0.128565	-0.351712	0.725054	1
AANAT	0.397524	0.0149086	0.0659115	0.226192	0.821052	1
AAR2	384.982	-0.146046	0.155682	-0.938104	0.348191	1
AARD	1.26222	0.0231059	0.163246	0.141541	0.887443	1
AARS	2274.66	-0.114995	0.139992	-0.821441	0.411395	1
AARS2	475.484	-0.0426167	0.164649	-0.258834	0.795763	1
AARSD1	1002.21	-0.150165	0.150108	-1.00038	0.317127	1
AASDH	466.341	-0.0489731	0.150212	-0.326026	0.744405	1
AASDHPPT	1408.58	0.0821195	0.182251	0.450585	0.652288	1
AASS	560.508	-0.172753	0.226641	-0.762232	0.445921	1
AATF	566.507	-0.036627	0.14251	-0.257014	0.797168	1
AATK	38.7028	0.279631	0.233607	1.19701	0.231301	1
ABAT	81.544	-0.354103	0.229723	-1.54144	0.123211	1
ABCA1	1946.93	0.0819154	0.187762	0.436272	0.662639	1
ABCA10	297.887	0.393665	0.237914	1.65465	0.0979951	1
ABCA12	3098.37	0.0578585	0.208986	0.276854	0.781893	1
ABCA13	16.6344	0.0232679	0.212374	0.109561	0.912757	1
ABCA2	1202.71	-0.058819	0.1988	-0.295871	0.767329	1
ABCA3	330.735	-0.143556	0.215391	-0.666491	0.505098	1
ABCA5	756.401	-0.0782871	0.2129	-0.367718	0.713084	1
ABCA6	257.675	0.32298	0.238448	1.35451	0.175573	1
ABCA7	138.381	-0.0363114	0.218372	-0.166282	0.867935	1
ABCA9	234.445	0.303991	0.231156	1.31509	0.188479	1
ABCB1	90.5745	0.19054	0.236632	0.80522	0.420693	1
ABCB10	835.468	0.0812031	0.150137	0.54086	0.588604	1
ABCB11	22.6813	0.00412055	0.238691	0.0172631	0.986227	1
ABCB4	40.9728	-0.295302	0.224462	-1.3156	0.18831	1
ABCB6	606.29	-0.0198032	0.196289	-0.100888	0.919639	1
ABCB7	671.525	-0.0367447	0.113371	-0.324111	0.745854	1
ABCB8	1283.22	-0.182794	0.145439	-1.25685	0.20881	1
ABCB9	226.109	-0.0842458	0.200247	-0.42071	0.673967	1
ABCC1	1403.61	-0.0786293	0.189262	-0.415452	0.677811	1
ABCC10	469.785	-0.139353	0.188837	-0.737957	0.460541	1
ABCC11	2887.37	-0.0935225	0.217189	-0.430603	0.666757	1
ABCC12	5.28636	-0.421042	0.226292	-1.86062	0.0627984	1
ABCC2	0.637347	0.0270999	0.11518	0.235282	0.81399	1
ABCC3	259.358	0.0742493	0.174097	0.426483	0.669756	1
ABCC5	1508.57	0.210212	0.206869	1.01616	0.309552	1
ABCC6	4.85152	-0.140973	0.225884	-0.624097	0.532564	1
ABCC8	38.7756	-0.056946	0.238843	-0.238424	0.811552	1
ABCC9	133.281	0.207785	0.23792	0.87334	0.382478	1
ABCD1	159.736	-0.409319	0.205869	-1.98825	0.046784	1
ABCD2	4.90397	0.00556085	0.221548	0.0251	0.979975	1
ABCD3	2590.45	-0.0293884	0.187014	-0.157145	0.87513	1
ABCD4	1222.94	-0.0665888	0.207839	-0.320386	0.748676	1
ABCE1	1784.81	-0.0580993	0.210554	-0.275935	0.782598	1
ABCF1	2696.57	-0.167648	0.198706	-0.843702	0.398836	1
ABCF2	1095.98	-0.147072	0.177861	-0.826893	0.408297	1
ABCF3	913.165	-0.132754	0.161271	-0.823172	0.41041	1
ABCG1	1432.05	-0.0380955	0.218302	-0.174508	0.861466	1
ABCG2	247.693	0.270382	0.233124	1.15982	0.246122	1
ABCG4	60.6189	0.210716	0.223803	0.941524	0.346436	1
ABCG5	23.1039	-0.165225	0.236584	-0.698379	0.48494	1
ABCG8	20.8859	-0.139394	0.218158	-0.638958	0.522851	1
ABHD1	151.965	-0.290054	0.181519	-1.59793	0.110058	1
ABHD10	323.433	0.140923	0.186094	0.75727	0.448888	1
ABHD11	691.114	-0.194779	0.226047	-0.861675	0.388866	1
ABHD12	1657.92	0.00207658	0.158496	0.0131018	0.989547	1
ABHD12B	818.88	0.0335832	0.233491	0.143831	0.885634	1
ABHD13	294.404	0.00128029	0.203604	0.00628812	0.994983	1
ABHD14A	256.319	-0.0493073	0.1669	-0.29543	0.767666	1
ABHD14B	3187.48	-0.101492	0.167637	-0.605427	0.544895	1
ABHD15	20.8538	-0.300741	0.23823	-1.2624	0.206805	1
ABHD16A	1657.47	-0.0508023	0.183084	-0.27748	0.781411	1
ABHD16B	2.38432	0.0439702	0.187959	0.233936	0.815035	1
ABHD17A	634.809	0.0340863	0.169943	0.200575	0.841031	1
ABHD17B	529.962	0.168396	0.216792	0.776763	0.437299	1
ABHD17C	452.437	-0.120292	0.191495	-0.628174	0.52989	1
ABHD18	567.661	0.0593647	0.157023	0.378064	0.705383	1
ABHD2	559.655	-0.140806	0.210386	-0.669275	0.50332	1
ABHD3	663.099	-0.145226	0.231698	-0.626787	0.530799	1
ABHD4	995.502	-0.0116264	0.15592	-0.0745662	0.94056	1
ABHD5	1557.72	0.0310002	0.184721	0.167822	0.866723	1
ABHD6	1036.39	-0.122485	0.200061	-0.612236	0.540381	1
ABHD8	227.967	0.0508892	0.204088	0.24935	0.80309	1
ABI1	2877.58	0.0782209	0.13075	0.598249	0.549674	1
ABI2	245.849	0.145241	0.176043	0.825031	0.409354	1
ABI3	66.3003	-0.104131	0.227392	-0.457938	0.646997	1
ABI3BP	1062.28	0.43045	0.23608	1.82332	0.068255	1
ABL1	2134.91	-0.0711402	0.227814	-0.312272	0.754834	1
ABL2	59.8399	0.209782	0.236711	0.886239	0.375489	1
ABLIM1	8439.49	0.106447	0.160066	0.665019	0.506038	1
ABLIM2	171.897	0.081451	0.219112	0.371732	0.710092	1
ABLIM3	448.707	-0.162691	0.174025	-0.934874	0.349853	1
ABO	101.324	-0.0572675	0.238601	-0.240014	0.810319	1
ABR	3658.48	-0.129935	0.174205	-0.745872	0.455745	1
ABRA	0.272072	-0.0524862	0.0651418	-0.805722	0.420403	1
ABRACL	529.363	-0.00836404	0.21065	-0.0397059	0.968328	1
ABT1	485.154	-0.0645693	0.179421	-0.359876	0.71894	1
ABTB1	4464.91	0.14827	0.228119	0.649967	0.515713	1
ABTB2	1158.89	-0.0643521	0.19077	-0.337329	0.735869	1
ACAA1	2042.49	-0.0713611	0.152212	-0.468826	0.639194	1
ACAA2	1999.22	-0.00919116	0.171056	-0.053732	0.957149	1
ACACA	1835.16	-0.224008	0.215514	-1.03941	0.298612	1
ACACB	335.973	-0.0610913	0.238699	-0.255934	0.798002	1
ACAD10	975.59	-0.0870498	0.19021	-0.45765	0.647204	1
ACAD11	614.702	-0.0209131	0.22192	-0.0942369	0.924921	1
ACAD8	2127.99	-0.0722072	0.193236	-0.373673	0.708648	1
ACAD9	2309.01	-0.155116	0.219386	-0.707046	0.479538	1
ACADL	72.8362	-0.031039	0.21174	-0.14659	0.883455	1
ACADM	580.799	0.168484	0.187058	0.900704	0.367746	1
ACADS	614.336	-0.00222507	0.194733	-0.0114263	0.990883	1
ACADSB	1832.91	-0.0664738	0.235204	-0.282621	0.777467	1
ACADVL	3821.2	-0.183949	0.212112	-0.867227	0.385818	1
ACAN	50.0573	-0.0735984	0.238206	-0.308969	0.757345	1
ACAP1	1185.77	-0.0593319	0.193659	-0.306373	0.759321	1
ACAP2	75.2703	0.0152097	0.237665	0.0639963	0.948973	1
ACAP3	1669.09	0.0323373	0.179849	0.179802	0.857308	1
ACAT1	1503.37	-0.164289	0.167837	-0.978865	0.327647	1
ACAT2	1811.92	-0.0810574	0.203755	-0.397818	0.690764	1
ACBD3	1158.34	0.102703	0.150028	0.684558	0.493623	1
ACBD4	611.195	-0.187099	0.218087	-0.857907	0.390944	1
ACBD5	1561.1	0.112788	0.132922	0.848528	0.396144	1
ACBD6	264.104	0.0510437	0.182086	0.280328	0.779226	1
ACBD7	59.7075	0.161441	0.234451	0.688592	0.49108	1
ACCS	187.491	0.182983	0.211307	0.865958	0.386513	1
ACCSL	3.25699	0.0505713	0.209625	0.241247	0.809364	1
ACD	240.206	-0.212341	0.163601	-1.29792	0.194316	1
ACE	88.252	-0.0300081	0.237227	-0.126495	0.89934	1
ACE2	333.087	-0.176376	0.237654	-0.742154	0.457994	1
ACE3	0.567132	-0.0770421	0.104005	-0.740756	0.458842	1
ACER1	2972.83	-0.210183	0.228622	-0.91935	0.357913	1
ACER2	268.178	-0.00532166	0.226411	-0.0235044	0.981248	1
ACER3	911.8	-0.0848046	0.189512	-0.447488	0.654522	1
ACHE	562.184	-0.0509439	0.218682	-0.232958	0.815794	1
ACIN1	5098.41	-0.081991	0.143792	-0.570205	0.568538	1
ACKR1	128.467	0.249785	0.232388	1.07487	0.282435	1
ACKR2	44.3109	0.0759793	0.238756	0.318229	0.750311	1
ACKR3	644.636	0.45749	0.203672	2.24621	0.0246908	1
ACKR4	492.585	0.158246	0.225147	0.702857	0.482145	1
ACLY	5032.14	-0.0854723	0.201814	-0.42352	0.671916	1
ACMSD	13.1774	-0.0672241	0.181743	-0.369886	0.711468	1
ACO1	1315.11	-0.148147	0.222958	-0.664463	0.506394	1
ACO2	2018.85	-0.152216	0.182318	-0.83489	0.403779	1
ACOT11	9.77097	-0.38526	0.237772	-1.62029	0.10517	1
ACOT12	0.38589	0.0226415	0.0981909	0.230586	0.817636	1
ACOT13	401.439	0.00260275	0.212794	0.0122313	0.990241	1
ACOT2	141.846	-0.138074	0.232798	-0.593108	0.553109	1
ACOT4	104.489	-0.285967	0.226183	-1.26431	0.206118	1
ACOT6	30.4148	-0.193121	0.231782	-0.833202	0.404731	1
ACOT7	541.252	-0.175363	0.179838	-0.975118	0.329502	1
ACOT8	403.434	-0.151337	0.221567	-0.683028	0.494589	1
ACOT9	428.443	0.106862	0.180299	0.592693	0.553386	1
ACOX1	1432.72	0.0147102	0.236864	0.0621039	0.95048	1
ACOX2	1314.74	-0.0283914	0.224302	-0.126577	0.899275	1
ACOX3	360.418	0.1303	0.182844	0.71263	0.476075	1
ACOXL	6.48701	-0.216866	0.213712	-1.01476	0.31022	1
ACP2	1504.94	-0.184224	0.209325	-0.880086	0.378813	1
ACP5	528.606	-0.0828905	0.178397	-0.464641	0.642189	1
ACP6	1670.04	-0.122818	0.210161	-0.584401	0.558951	1
ACP7	1474.25	-0.0456889	0.238773	-0.191349	0.848252	1
ACPP	3597.23	-0.148986	0.238796	-0.623903	0.532691	1
ACPT	61.3668	0.022023	0.224924	0.0979133	0.922001	1
ACR	6.7755	-0.112452	0.20547	-0.547291	0.584179	1
ACRBP	40.6331	-0.299744	0.212749	-1.40891	0.158861	1
ACRC	237.681	0.245936	0.199758	1.23117	0.218258	1
ACRV1	1.00113	-0.135807	0.122827	-1.10567	0.268868	1
ACSBG1	3783.16	-0.353203	0.231938	-1.52283	0.1278	1
ACSBG2	4.39234	-0.0455054	0.224091	-0.203066	0.839083	1
ACSF2	8337.54	-0.147412	0.226477	-0.650891	0.515117	1
ACSF3	124.901	-0.0655452	0.18567	-0.35302	0.724074	1
ACSL1	9267.71	-0.132733	0.21495	-0.617506	0.536901	1
ACSL3	3290.79	-0.179601	0.122209	-1.46962	0.141665	1
ACSL4	728.608	0.127835	0.189971	0.67292	0.500998	1
ACSL5	1147.52	-0.128588	0.225911	-0.569198	0.569222	1
ACSL6	37.0186	0.266325	0.236381	1.12668	0.259879	1
ACSM1	1252.84	-0.181396	0.224681	-0.807349	0.419466	1
ACSM2B	2.88198	-0.0683153	0.199512	-0.342413	0.73204	1
ACSM3	526.895	-0.173465	0.231821	-0.748268	0.454299	1
ACSM4	1.17519	0.117223	0.137296	0.853795	0.393219	1
ACSM5	16.4135	-0.0853617	0.238658	-0.357673	0.720588	1
ACSS1	1286.37	-0.123784	0.224469	-0.551453	0.581323	1
ACSS2	976.93	-0.353665	0.216716	-1.63192	0.102695	1
ACSS3	289.432	-0.00740891	0.191405	-0.038708	0.969123	1
ACTA1	6.50943	0.449162	0.191544	2.34495	0.0190294	1
ACTA2	7348.93	-0.0457753	0.230861	-0.198281	0.842825	1
ACTB	21528	-0.0188284	0.154456	-0.121901	0.902977	1
ACTBL2	465.859	-0.11342	0.178973	-0.633723	0.526262	1
ACTG1	58029.2	-0.0117677	0.138945	-0.0846931	0.932505	1
ACTG2	1951.51	-0.234194	0.22678	-1.03269	0.301748	1
ACTL10	0.729147	0.0209776	0.132081	0.158823	0.873808	1
ACTL6A	614.685	-0.0466533	0.158898	-0.293605	0.769059	1
ACTL6B	0.474681	-0.0205908	0.123523	-0.166696	0.867609	1
ACTL7A	1.04006	-0.0744185	0.132881	-0.560038	0.575453	1
ACTL7B	2.9426	-0.229175	0.201571	-1.13695	0.255561	1
ACTL8	21.9281	-0.112018	0.235203	-0.476261	0.633888	1
ACTL9	0.889482	-0.0232338	0.126106	-0.18424	0.853825	1
ACTN1	3209.55	-0.236046	0.144309	-1.6357	0.101902	1
ACTN2	16.3568	-0.254867	0.233875	-1.08975	0.275822	1
ACTN3	35.6093	-0.135547	0.217664	-0.622735	0.533459	1
ACTN4	12761.2	-0.227687	0.17095	-1.33189	0.182895	1
ACTR10	1482.54	0.00144876	0.181639	0.00797607	0.993636	1
ACTR1A	4965.11	-0.0720732	0.117047	-0.615765	0.538049	1
ACTR1B	981.812	-0.0120836	0.171316	-0.070534	0.943769	1
ACTR2	6772.72	0.126984	0.143995	0.881863	0.377851	1
ACTR3	4682.87	0.055338	0.162848	0.339814	0.733997	1
ACTR3B	1230.45	0.0827515	0.172665	0.479261	0.631753	1
ACTR5	239.413	0.0694764	0.154069	0.450943	0.652031	1
ACTR6	308.908	-0.0417421	0.182644	-0.228544	0.819223	1
ACTR8	524.383	-0.0417065	0.142572	-0.292529	0.769882	1
ACTRT2	1.94213	-0.276663	0.166345	-1.66319	0.0962749	1
ACTRT3	35.1644	0.0349294	0.221662	0.157579	0.874789	1
ACVR1	1067.6	-0.0499447	0.187307	-0.266646	0.789742	1
ACVR1B	2072.27	-0.096488	0.153745	-0.627584	0.530276	1
ACVR1C	0.419939	0.0907302	0.103366	0.877757	0.380076	1
ACVR2A	775.13	0.11231	0.185191	0.606455	0.544212	1
ACVR2B	115.713	-0.187061	0.234873	-0.796436	0.425779	1
ACVRL1	217.767	0.164981	0.214843	0.767914	0.442538	1
ACY1	676.318	-0.145263	0.238732	-0.608479	0.54287	1
ACYP1	129.433	-0.0356281	0.182668	-0.195043	0.845359	1
ACYP2	28.1248	0.0449966	0.238183	0.188916	0.850159	1
ADA	564.348	-0.0704192	0.227255	-0.309869	0.756661	1
ADAD1	2.38088	-0.342779	0.169852	-2.01811	0.04358	1
ADAD2	0.736607	0.0178852	0.129706	0.13789	0.890327	1
ADAL	220.192	0.074909	0.168829	0.443698	0.657261	1
ADAM10	676.426	-0.0115082	0.230681	-0.0498881	0.960212	1
ADAM11	124.408	-0.159332	0.238903	-0.666931	0.504816	1
ADAM12	21.4669	-0.04378	0.222912	-0.196401	0.844297	1
ADAM15	2830.83	-0.0536669	0.195848	-0.274024	0.784066	1
ADAM17	1592.69	0.0443987	0.185738	0.239039	0.811075	1
ADAM19	155.428	0.54725	0.236707	2.31193	0.0207818	1
ADAM2	2.3219	-0.262148	0.178567	-1.46806	0.142088	1
ADAM22	11.384	0.461339	0.236793	1.94828	0.0513818	1
ADAM23	48.5211	0.318794	0.238925	1.33428	0.182111	1
ADAM29	0.588557	-0.08367	0.0762485	-1.09733	0.272496	1
ADAM32	4.80385	-0.109664	0.201369	-0.544595	0.586032	1
ADAM33	1464.44	0.162524	0.228882	0.710081	0.477654	1
ADAM3A	3.86659	-0.22067	0.20155	-1.09487	0.273575	1
ADAM8	180.313	0.088923	0.218559	0.406859	0.684111	1
ADAM9	581.019	0.0832519	0.189908	0.43838	0.661111	1
ADAMDEC1	7.75274	-0.0266763	0.22267	-0.119802	0.90464	1
ADAMTS1	1152.45	-0.00123248	0.219339	-0.00561906	0.995517	1
ADAMTS10	326.524	0.0657462	0.203646	0.322845	0.746812	1
ADAMTS12	17.2253	-0.0387724	0.229657	-0.168828	0.865932	1
ADAMTS14	95.5905	0.110715	0.23868	0.463864	0.642745	1
ADAMTS15	44.781	0.199401	0.229406	0.869206	0.384735	1
ADAMTS16	8.72701	0.0497788	0.226038	0.220223	0.825698	1
ADAMTS17	206.813	-0.13372	0.208861	-0.640234	0.522021	1
ADAMTS18	48.5269	-0.085474	0.237089	-0.360514	0.718463	1
ADAMTS19	36.8695	-0.0698256	0.232019	-0.300948	0.763454	1
ADAMTS2	344.809	0.162329	0.23287	0.69708	0.485753	1
ADAMTS20	14.0992	-0.023725	0.232726	-0.101944	0.918801	1
ADAMTS3	34.6184	-0.144446	0.237216	-0.608922	0.542576	1
ADAMTS4	48.794	0.0720945	0.238085	0.302811	0.762034	1
ADAMTS5	29.7225	0.223814	0.238607	0.938004	0.348242	1
ADAMTS6	86.4978	-0.259289	0.22808	-1.13683	0.255607	1
ADAMTS7	96.7857	0.145835	0.189362	0.770141	0.441216	1
ADAMTS8	9.44285	0.201594	0.226401	0.890429	0.373236	1
ADAMTS9	355.551	-0.0639033	0.221788	-0.288128	0.773249	1
ADAMTSL1	94.2432	-0.0418493	0.238731	-0.175299	0.860845	1
ADAMTSL2	92.316	0.215871	0.23818	0.906334	0.364759	1
ADAMTSL3	84.6399	0.234157	0.234122	1.00015	0.317237	1
ADAMTSL4	2365.37	-0.0165081	0.202484	-0.081528	0.935022	1
ADAMTSL5	720.808	0.0311137	0.210584	0.147749	0.88254	1
ADAP1	234.121	0.0255892	0.21592	0.118513	0.905662	1
ADAP2	89.91	-0.00601759	0.227929	-0.0264012	0.978937	1
ADAR	2192.42	0.0452157	0.20072	0.225267	0.821771	1
ADARB1	1368.76	0.138193	0.176044	0.784994	0.432457	1
ADARB2	3.89043	0.0429825	0.195783	0.219541	0.826229	1
ADAT1	415.19	-0.0806814	0.224609	-0.359208	0.719439	1
ADAT2	477.194	-0.0309372	0.216643	-0.142803	0.886446	1
ADAT3	31.8743	0.00379804	0.223672	0.0169804	0.986452	1
ADCK1	381.464	-0.0799765	0.225876	-0.354073	0.723284	1
ADCK2	442.279	-0.00456881	0.163048	-0.0280213	0.977645	1
ADCK3	423.215	-0.00267967	0.233422	-0.0114799	0.990841	1
ADCK4	402.829	-0.0527988	0.166086	-0.3179	0.75056	1
ADCK5	875.612	0.00321698	0.194135	0.0165709	0.986779	1
ADCY1	142.69	0.218017	0.235479	0.925846	0.354526	1
ADCY10	7.94961	0.118098	0.233795	0.505134	0.613464	1
ADCY2	141.286	0.025649	0.237712	0.107899	0.914076	1
ADCY3	268.376	0.0174429	0.192227	0.090741	0.927698	1
ADCY4	234.109	0.000384576	0.192518	0.00199761	0.998406	1
ADCY5	58.6817	0.107811	0.222241	0.485108	0.627599	1
ADCY6	1261.51	0.137259	0.172658	0.79498	0.426625	1
ADCY7	2269.16	-0.0612053	0.154741	-0.395533	0.692449	1
ADCY8	5.58577	0.0971131	0.194283	0.499853	0.617178	1
ADCY9	314.798	-0.0679509	0.158639	-0.428336	0.668407	1
ADCYAP1	0.875836	0.161871	0.140767	1.14992	0.250177	1
ADCYAP1R1	142.98	0.181875	0.22826	0.796789	0.425573	1
ADD1	2837.91	-0.0471311	0.164928	-0.285768	0.775056	1
ADD2	10.8019	0.27249	0.239085	1.13972	0.254403	1
ADD3	1721.25	0.247665	0.193695	1.27863	0.201026	1
ADGB	64.899	-0.190357	0.21779	-0.874038	0.382097	1
ADGRA1	3.42071	0.248633	0.226754	1.09649	0.272865	1
ADGRA3	1488.05	-0.118424	0.207528	-0.570642	0.568243	1
ADGRB1	9.60146	0.191675	0.233762	0.819961	0.412239	1
ADGRB2	41.7088	-0.00662911	0.237774	-0.0278798	0.977758	1
ADGRD1	169.281	0.466569	0.238132	1.95929	0.0500787	1
ADGRD2	3.61431	0.22597	0.202716	1.11471	0.264975	1
ADGRE5	338.372	0.413852	0.221017	1.87249	0.0611387	1
ADGRF2	701.174	0.0957507	0.213099	0.449324	0.653198	1
ADGRF3	18.2403	-0.107057	0.2393	-0.447373	0.654605	1
ADGRF4	2898.92	0.00235146	0.179171	0.0131241	0.989529	1
ADGRF5	192.392	0.12564	0.221521	0.567169	0.570599	1
ADGRG1	7390.07	-0.159817	0.135763	-1.17718	0.239125	1
ADGRG2	133.863	-0.320092	0.237696	-1.34664	0.178095	1
ADGRG3	5.32468	0.0195651	0.200316	0.097671	0.922194	1
ADGRG5	14.6815	0.198193	0.222602	0.890346	0.37328	1
ADGRG6	605.596	0.0915868	0.159606	0.57383	0.566083	1
ADGRG7	0.517298	-0.0521876	0.0760634	-0.686107	0.492646	1
ADGRL1	2184.38	-0.152932	0.176916	-0.864434	0.387349	1
ADGRL2	1588.62	-0.0441089	0.176043	-0.250557	0.802156	1
ADGRL3	588.765	0.0645167	0.202165	0.319129	0.749628	1
ADGRL4	136.285	0.161657	0.228285	0.708138	0.478859	1
ADGRV1	49.25	0.102657	0.224035	0.458218	0.646796	1
ADH1C	631.114	-0.14237	0.185647	-0.766887	0.443149	1
ADH4	4.61765	-0.197329	0.223436	-0.883158	0.377151	1
ADH5	1088.2	0.007139	0.122946	0.058066	0.953696	1
ADH6	1118.38	-0.0872234	0.223731	-0.389858	0.696641	1
ADHFE1	139.44	-0.0582818	0.236083	-0.24687	0.805009	1
ADI1	809.889	-0.107377	0.203686	-0.527167	0.598077	1
ADIG	52.4233	-0.330731	0.235986	-1.40149	0.161069	1
ADIPOQ	43.4267	0.408937	0.197884	2.06655	0.0387767	1
ADIPOR1	1774.03	-0.0951002	0.14277	-0.66611	0.505341	1
ADIPOR2	1527.67	-0.0630582	0.198103	-0.31831	0.75025	1
ADIRF	1062.88	0.283186	0.237831	1.1907	0.23377	1
ADK	1243.65	-0.0503955	0.191721	-0.262859	0.792659	1
ADM2	15.4989	-0.047122	0.209602	-0.224817	0.822122	1
ADNP	2525.29	0.05009	0.166493	0.300853	0.763526	1
ADNP2	893.997	-0.0487517	0.159751	-0.305174	0.760234	1
ADO	1239.21	0.136321	0.160672	0.848441	0.396192	1
ADORA1	78.6936	-0.263558	0.23863	-1.10446	0.269393	1
ADORA2A	8.95915	0.353587	0.228726	1.5459	0.12213	1
ADORA2B	217.04	0.000826885	0.226448	0.00365155	0.997086	1
ADORA3	11.2229	0.243146	0.221965	1.09542	0.273331	1
ADPGK	432.676	0.0514161	0.178659	0.287788	0.773509	1
ADPRH	50.0918	-0.0547373	0.236303	-0.23164	0.816817	1
ADPRHL1	46.563	-0.0649038	0.238467	-0.272171	0.78549	1
ADPRHL2	448.613	-0.0754497	0.174363	-0.432716	0.665221	1
ADPRM	68.228	-0.217146	0.194974	-1.11372	0.265399	1
ADRA1A	13.3531	-0.0514287	0.235518	-0.218364	0.827146	1
ADRA1B	12.7645	-0.00884456	0.22982	-0.0384847	0.969301	1
ADRA1D	19.1455	0.0872417	0.238594	0.36565	0.714627	1
ADRA2A	115.542	0.121221	0.22227	0.545375	0.585495	1
ADRA2B	23.4841	-0.261824	0.238082	-1.09972	0.271454	1
ADRA2C	33.1768	-0.00408361	0.238591	-0.0171155	0.986344	1
ADRB1	6.22547	0.18057	0.234784	0.769092	0.441839	1
ADRB2	143.766	0.327577	0.23727	1.38061	0.167399	1
ADRB3	0.278646	-0.0200955	0.0651829	-0.308294	0.757859	1
ADRBK1	1712.82	0.0641301	0.154747	0.414419	0.678567	1
ADRBK2	65.5389	0.00149486	0.225932	0.0066164	0.994721	1
ADRM1	1932.93	-0.086126	0.148071	-0.581652	0.560801	1
ADSL	1590.14	-0.0538594	0.156166	-0.344886	0.73018	1
ADSS	1060.84	0.0717291	0.152902	0.469118	0.638985	1
ADSSL1	116.803	-0.198178	0.222101	-0.892288	0.372239	1
ADTRP	21.3094	0.0211707	0.234596	0.0902432	0.928094	1
AEBP1	2059.18	0.298217	0.221736	1.34492	0.178651	1
AEBP2	1482.42	0.0834582	0.186671	0.447086	0.654813	1
AEN	334.11	-0.109623	0.230628	-0.475323	0.634557	1
AES	5371.94	0.0221262	0.162907	0.135821	0.891963	1
AFAP1	394.732	-0.0402067	0.196576	-0.204535	0.837935	1
AFAP1L1	47.2441	-0.153759	0.214256	-0.717643	0.472977	1
AFAP1L2	858.102	0.0192597	0.2057	0.0936299	0.925403	1
AFF1	2673.26	0.259794	0.165221	1.5724	0.115857	1
AFF2	19.5166	0.219766	0.236346	0.929848	0.35245	1
AFF3	161.171	0.194401	0.214299	0.907148	0.364329	1
AFF4	2463.31	0.191881	0.151927	1.26299	0.206594	1
AFG3L2	1737.24	-0.0544749	0.133679	-0.407506	0.683636	1
AFM	2.12111	-0.109434	0.165358	-0.661805	0.508096	1
AFMID	193.629	-0.223693	0.237635	-0.941329	0.346536	1
AFTPH	1345.44	-0.0668039	0.116685	-0.572514	0.566974	1
AGA	459.87	0.0684693	0.179466	0.381517	0.70282	1
AGAP1	96.7486	-0.0344062	0.218396	-0.157541	0.874819	1
AGAP2	131.398	-0.208056	0.215114	-0.967193	0.333448	1
AGAP3	797.642	-0.0137892	0.183289	-0.0752319	0.94003	1
AGBL2	27.6768	0.0742768	0.232848	0.318993	0.749732	1
AGBL3	5.89627	-0.22537	0.22352	-1.00828	0.313321	1
AGBL4	7.02213	0.131383	0.222865	0.589521	0.555512	1
AGBL5	119.551	-0.199341	0.19328	-1.03136	0.302372	1
AGER	374.567	0.0697646	0.232387	0.300209	0.764018	1
AGFG1	1207.6	0.0201717	0.187275	0.107712	0.914224	1
AGFG2	620.073	-0.152921	0.166153	-0.92036	0.357384	1
AGGF1	810.463	0.0154217	0.147972	0.10422	0.916995	1
AGK	294.572	-0.0716451	0.166252	-0.430942	0.666511	1
AGL	431.077	-0.0382276	0.216989	-0.176173	0.860158	1
AGMAT	72.5243	0.17178	0.231888	0.740787	0.458823	1
AGMO	173.701	-0.0556032	0.232264	-0.239396	0.810798	1
AGO1	1614.02	0.0706209	0.132888	0.531433	0.595119	1
AGO2	227.493	-0.0564256	0.205714	-0.274291	0.783861	1
AGO3	38.1825	0.0270153	0.228383	0.11829	0.905838	1
AGO4	2117.48	0.0931984	0.198413	0.469719	0.638556	1
AGPAT1	549.968	0.0617984	0.207034	0.298494	0.765327	1
AGPAT2	2274.55	-0.187693	0.20512	-0.915036	0.360173	1
AGPAT3	413.65	-0.182249	0.20757	-0.878012	0.379937	1
AGPAT4	60.4824	-0.289692	0.238478	-1.21475	0.22446	1
AGPAT5	1509.92	-0.113527	0.185892	-0.610716	0.541388	1
AGPS	474.828	0.117612	0.17138	0.686267	0.492545	1
AGR2	19.3971	-0.1299	0.236217	-0.549919	0.582375	1
AGRN	3622.37	-0.0524143	0.169518	-0.309196	0.757172	1
AGRP	0.199938	-0.00208885	0.0645655	-0.0323523	0.974191	1
AGT	58.0475	0.01923	0.208097	0.0924087	0.926373	1
AGTPBP1	954.526	0.0692012	0.185361	0.373333	0.708901	1
AGTR1	75.0522	0.452785	0.235912	1.9193	0.0549465	1
AGTR2	1.07848	0.0434167	0.140958	0.308013	0.758073	1
AGTRAP	430.541	-0.086004	0.181511	-0.473823	0.635626	1
AGXT	0.26464	0.0382344	0.0730062	0.523714	0.600478	1
AGXT2	2.17637	0.00729276	0.170033	0.0428904	0.965789	1
AHCTF1	1538.19	-0.0395403	0.155251	-0.254686	0.798965	1
AHCY	7565.88	-0.106389	0.224316	-0.474282	0.635299	1
AHCYL1	2178.62	0.0750999	0.0951503	0.789277	0.42995	1
AHCYL2	905.925	0.00543836	0.152598	0.0356385	0.971571	1
AHDC1	661.456	-0.0624335	0.206139	-0.30287	0.761989	1
AHI1	281.456	-0.0359929	0.189548	-0.189888	0.849397	1
AHNAK	59339.4	0.181757	0.140242	1.29602	0.194968	1
AHNAK2	9254.11	-0.0614285	0.213641	-0.287531	0.773706	1
AHR	857.084	-0.0209167	0.232431	-0.0899911	0.928294	1
AHSA1	1665.44	0.346174	0.22177	1.56096	0.118533	1
AHSG	35.4804	-0.0885976	0.224984	-0.393796	0.693732	1
AHSP	16.7028	0.0624738	0.238382	0.262075	0.793264	1
AICDA	0.269127	0.0276674	0.0647013	0.427618	0.66893	1
AIDA	207.44	0.113671	0.197321	0.576069	0.564569	1
AIF1	154.438	0.228377	0.237256	0.962577	0.33576	1
AIF1L	1669.56	-0.0488535	0.238363	-0.204954	0.837608	1
AIFM1	554.199	-0.0792908	0.164337	-0.482489	0.629459	1
AIFM2	141.607	0.145682	0.200153	0.727857	0.466701	1
AIFM3	41.8043	-0.0434012	0.220776	-0.196585	0.844152	1
AIG1	357.744	0.0847314	0.200669	0.422245	0.672846	1
AIM1	6933.61	-0.134383	0.156475	-0.858811	0.390445	1
AIM1L	1911.1	-0.253705	0.204454	-1.24089	0.214645	1
AIM2	1.45467	0.30627	0.180595	1.69589	0.0899066	1
AIMP1	1598.62	0.0197754	0.15928	0.124155	0.901193	1
AIMP2	575.431	-0.135516	0.174473	-0.776719	0.437324	1
AIP	309.169	0.182535	0.202378	0.901953	0.367082	1
AIPL1	7.93924	0.296715	0.235974	1.25741	0.208607	1
AIRE	0.546778	-0.00982984	0.117508	-0.0836525	0.933333	1
AJAP1	5.66142	0.215466	0.235208	0.916068	0.359631	1
AJUBA	1667.29	0.0938567	0.193743	0.484439	0.628074	1
AK1	248.752	0.00329169	0.20357	0.0161699	0.987099	1
AK2	2675.51	-0.0926278	0.159465	-0.580865	0.561331	1
AK3	3207.91	-0.0408675	0.220699	-0.185174	0.853093	1
AK4	1311.55	-0.197297	0.18057	-1.09264	0.274554	1
AK5	22.2626	0.524007	0.23531	2.22688	0.0259554	1
AK6	169.091	0.216709	0.221653	0.977698	0.328224	1
AK7	30.4642	-0.337478	0.218195	-1.54668	0.121941	1
AK8	140.85	-0.134252	0.23467	-0.572089	0.567262	1
AK9	34.9436	-0.0360739	0.232183	-0.155368	0.876531	1
AKAP1	2423.94	-0.0618632	0.186818	-0.331142	0.740537	1
AKAP10	719.999	-0.0222933	0.162748	-0.13698	0.891046	1
AKAP11	1362.11	0.236556	0.126252	1.87368	0.0609742	1
AKAP12	300.761	0.566816	0.235683	2.405	0.0161726	1
AKAP13	3954.7	0.143015	0.159837	0.894757	0.370917	1
AKAP14	5.17521	-0.0909487	0.225119	-0.404003	0.686211	1
AKAP2	1082.76	0.0834451	0.213233	0.391333	0.695551	1
AKAP3	6.72245	-0.105403	0.233951	-0.450537	0.652323	1
AKAP4	5.99654	0.0268221	0.22423	0.119618	0.904785	1
AKAP5	12.5272	0.0255788	0.196101	0.130437	0.896221	1
AKAP6	53.6929	-0.0401584	0.236025	-0.170145	0.864896	1
AKAP7	112.537	0.143824	0.208542	0.689667	0.490404	1
AKAP8	1661.75	0.0479337	0.176995	0.27082	0.78653	1
AKAP8L	2019.99	-0.0569519	0.191833	-0.296883	0.766556	1
AKAP9	1788.05	-0.0247388	0.138492	-0.178631	0.858228	1
AKIP1	314.608	-0.0166004	0.171177	-0.0969778	0.922744	1
AKIRIN1	1244.92	0.0583942	0.182248	0.320411	0.748657	1
AKIRIN2	741.405	0.0148423	0.203565	0.0729118	0.941876	1
AKNAD1	11.1352	-0.493462	0.23906	-2.06418	0.0390009	1
AKR1A1	2266.7	0.0221928	0.169542	0.130899	0.895855	1
AKR1B1	6182.24	0.206527	0.228527	0.903729	0.366139	1
AKR1B10	0.164896	0.0127223	0.0645461	0.197104	0.843746	1
AKR1C3	2296.27	-0.0780996	0.227534	-0.343244	0.731415	1
AKR1C4	39.9552	0.0240497	0.239141	0.100567	0.919894	1
AKR1D1	250.927	0.103966	0.169627	0.612908	0.539937	1
AKR1E2	76.5392	-0.291337	0.225327	-1.29295	0.196028	1
AKR7A2	705.638	0.0148096	0.195802	0.075636	0.939709	1
AKT1	1948.88	-0.117433	0.150352	-0.781052	0.434772	1
AKT1S1	844.32	-0.0874806	0.160914	-0.543648	0.586684	1
AKT2	2184.97	-0.0380495	0.127995	-0.297273	0.766258	1
AKT3	790.585	0.23608	0.215836	1.0938	0.274045	1
AKTIP	2769.73	-0.159766	0.119132	-1.34109	0.179892	1
ALAD	1040.52	-0.0965755	0.206643	-0.467354	0.640247	1
ALAS1	1301.98	-0.197875	0.177805	-1.11288	0.265762	1
ALAS2	2.55831	0.124985	0.123373	1.01307	0.311028	1
ALB	200.903	-0.234939	0.238035	-0.986993	0.323646	1
ALCAM	2135.41	-0.100221	0.156552	-0.640175	0.522059	1
ALDH16A1	626.333	-0.0593144	0.178181	-0.332889	0.739218	1
ALDH18A1	850.092	-0.139199	0.208139	-0.66878	0.503636	1
ALDH1A1	2588.93	-0.280114	0.231519	-1.2099	0.226319	1
ALDH1A2	17.3417	-0.333154	0.238646	-1.39602	0.162709	1
ALDH1A3	926.772	-0.0908684	0.181496	-0.500663	0.616608	1
ALDH1B1	6.52324	0.0133516	0.224909	0.0593646	0.952662	1
ALDH1L1	5.61373	0.0519146	0.227449	0.228248	0.819454	1
ALDH1L2	254.922	-0.0482945	0.209392	-0.230642	0.817593	1
ALDH2	6492.46	-0.213082	0.201731	-1.05627	0.290846	1
ALDH3A1	20.3996	-0.272744	0.228038	-1.19604	0.231679	1
ALDH3A2	8848.62	-0.201676	0.229834	-0.877487	0.380222	1
ALDH3B1	202.398	0.248932	0.21727	1.14573	0.251909	1
ALDH4A1	1746.77	-0.000152807	0.213502	-0.000715715	0.999429	1
ALDH5A1	2011.13	-0.0739422	0.178673	-0.413842	0.67899	1
ALDH6A1	555.859	-0.198853	0.222635	-0.893181	0.37176	1
ALDH7A1	1061.52	-0.0748281	0.139928	-0.534762	0.592815	1
ALDH8A1	2.95353	0.102733	0.184596	0.55653	0.577849	1
ALDH9A1	730.474	0.209916	0.182977	1.14722	0.251289	1
ALDOA	12648.3	-0.149324	0.170174	-0.877476	0.380228	1
ALDOB	42.7339	-0.0950896	0.226798	-0.419271	0.675018	1
ALDOC	573.009	-0.0868596	0.154243	-0.563134	0.573344	1
ALG1	719.052	0.0693028	0.163776	0.423156	0.672181	1
ALG10	625.607	-0.0131254	0.170104	-0.0771611	0.938495	1
ALG11	489.058	0.0809315	0.141434	0.57222	0.567173	1
ALG12	414.076	0.073458	0.172785	0.425142	0.670733	1
ALG13	99.4696	-0.0489575	0.198442	-0.246709	0.805133	1
ALG14	262.326	-0.103834	0.221092	-0.469642	0.638611	1
ALG2	201.179	0.0223033	0.145094	0.153717	0.877833	1
ALG3	250.203	-0.167818	0.195922	-0.856555	0.391691	1
ALG5	385.873	-0.0504752	0.157293	-0.3209	0.748286	1
ALG6	386.448	0.0188245	0.174156	0.10809	0.913924	1
ALG8	307.809	-0.247366	0.133607	-1.85144	0.0641062	1
ALG9	506.679	0.0267746	0.122436	0.218683	0.826897	1
ALK	10.5292	-0.223719	0.230042	-0.972516	0.330794	1
ALKBH1	358.129	0.0781566	0.165464	0.472347	0.636679	1
ALKBH2	154.671	-0.0546256	0.160093	-0.341212	0.732944	1
ALKBH3	424.607	-0.140569	0.196994	-0.713573	0.475491	1
ALKBH4	522.403	-0.0874364	0.172903	-0.505695	0.613071	1
ALKBH5	997.089	0.0777294	0.146969	0.528882	0.596887	1
ALKBH6	210.553	-0.136348	0.218618	-0.623682	0.532836	1
ALKBH7	358.52	-0.0488033	0.174832	-0.279144	0.780134	1
ALKBH8	181.084	0.0267883	0.167013	0.160397	0.872568	1
ALLC	0.424634	-0.0512914	0.0829035	-0.618688	0.536122	1
ALMS1	408.339	0.066215	0.184861	0.358188	0.720203	1
ALOX12	2644.13	-0.0602018	0.181746	-0.331241	0.740462	1
ALOX12B	1599.76	0.0164782	0.224731	0.073324	0.941548	1
ALOX12E	1292	0.00183822	0.21798	0.00843296	0.993272	1
ALOX15	22.9951	0.333152	0.229543	1.45137	0.146677	1
ALOX15B	397.061	-0.235329	0.216834	-1.0853	0.27779	1
ALOX5	417.646	0.00138282	0.23593	0.00586116	0.995323	1
ALOX5AP	191.033	0.0640836	0.236156	0.271362	0.786113	1
ALOXE3	1660.14	-0.0636199	0.21194	-0.300179	0.76404	1
ALPK1	248.571	-0.170355	0.196863	-0.865352	0.386846	1
ALPK2	42.0912	-0.123076	0.218553	-0.563139	0.57334	1
ALPK3	304.601	-0.00718341	0.191796	-0.0374534	0.970123	1
ALPL	349.314	0.0331292	0.238204	0.139079	0.889388	1
ALS2	929.567	-0.0448616	0.147896	-0.303332	0.761637	1
ALS2CL	2825.37	0.0291107	0.22195	0.131159	0.89565	1
ALS2CR11	1.54897	-0.272006	0.169017	-1.60933	0.107543	1
ALS2CR12	0.184638	0.0431635	0.0645815	0.668357	0.503905	1
ALX3	10.799	-0.0756531	0.230843	-0.327726	0.743119	1
ALX4	7.86817	0.182265	0.220707	0.825824	0.408904	1
ALYREF	659.946	0.058239	0.191448	0.304202	0.760974	1
AMACR	316.432	-0.110622	0.227084	-0.487141	0.626158	1
AMBN	26.5748	-0.144753	0.206844	-0.699813	0.484044	1
AMBP	31.3774	-0.301848	0.23663	-1.27562	0.202091	1
AMBRA1	1425.16	-0.163839	0.130887	-1.25176	0.210656	1
AMD1	2025.77	0.101814	0.153865	0.661706	0.50816	1
AMDHD1	87.8595	0.0385271	0.236936	0.162605	0.870829	1
AMDHD2	514.835	-0.0416736	0.196984	-0.211558	0.832452	1
AMER1	384.956	-0.00495159	0.170241	-0.0290858	0.976796	1
AMER2	3.1241	0.275917	0.203224	1.3577	0.17456	1
AMER3	0.219235	-0.0291907	0.0647177	-0.451046	0.651956	1
AMFR	3446.31	0.0328412	0.145313	0.226004	0.821199	1
AMH	20.8207	0.282226	0.238716	1.18227	0.2371	1
AMHR2	106.101	-0.0866565	0.236917	-0.365767	0.714539	1
AMIGO1	317.496	-0.186531	0.185402	-1.00609	0.314372	1
AMIGO2	397.981	-0.0703155	0.220953	-0.318238	0.750305	1
AMIGO3	326.301	-0.0868844	0.196309	-0.442591	0.658062	1
AMMECR1	732.196	-0.0433739	0.222097	-0.195293	0.845164	1
AMMECR1L	875.57	0.00935857	0.174253	0.0537068	0.957169	1
AMN	0.205564	0.00886733	0.0645533	0.137365	0.890743	1
AMN1	244.733	0.261738	0.207068	1.26402	0.206224	1
AMOT	960.818	0.192087	0.178934	1.07351	0.283044	1
AMOTL1	4812.36	0.172536	0.161942	1.06542	0.286687	1
AMOTL2	2015.1	0.0966785	0.167182	0.578283	0.563073	1
AMPD1	22.7935	0.266465	0.234172	1.1379	0.255162	1
AMPD2	1120.54	-0.0795367	0.172844	-0.460164	0.645398	1
AMPD3	850.831	-0.124702	0.197705	-0.630746	0.528207	1
AMPH	15.0793	0.225333	0.223026	1.01034	0.312332	1
AMT	752.758	0.093799	0.201575	0.46533	0.641695	1
AMY2B	320.69	-0.0981739	0.228613	-0.429434	0.667608	1
AMZ1	2.95869	-0.163803	0.210383	-0.778596	0.436218	1
AMZ2	1290.98	-0.0894533	0.160892	-0.555983	0.578222	1
ANAPC1	844.126	-0.064011	0.159667	-0.400903	0.688491	1
ANAPC10	224.978	-0.22169	0.119297	-1.8583	0.0631262	1
ANAPC11	494.178	0.00136617	0.191449	0.00713593	0.994306	1
ANAPC13	606.97	-0.108872	0.132579	-0.821184	0.411541	1
ANAPC15	357.109	0.0495176	0.197131	0.251191	0.801666	1
ANAPC16	742.369	-0.0606042	0.161332	-0.375649	0.707178	1
ANAPC2	1570.93	-0.022939	0.167941	-0.13659	0.891355	1
ANAPC4	833.734	0.00941508	0.148514	0.0633952	0.949452	1
ANAPC5	902.05	-0.0153309	0.184739	-0.0829869	0.933862	1
ANAPC7	785.656	-0.00769366	0.154053	-0.0499415	0.960169	1
ANG	175.598	-0.142844	0.219858	-0.649709	0.51588	1
ANG2	63.3084	-0.187841	0.238463	-0.787718	0.430861	1
ANGEL1	464.52	-0.023526	0.213819	-0.110028	0.912388	1
ANGEL2	771.776	0.150922	0.15809	0.95466	0.33975	1
ANGPT1	14.5012	0.0449785	0.23916	0.188068	0.850823	1
ANGPT2	95.4291	-0.197706	0.225455	-0.87692	0.38053	1
ANGPT4	88.9746	0.513939	0.235231	2.18482	0.0289018	1
ANGPTL1	252.355	0.578957	0.238779	2.42465	0.0153231	1
ANGPTL2	729.118	0.287994	0.213966	1.34598	0.178309	1
ANGPTL3	0.585919	-0.0673584	0.10935	-0.615987	0.537903	1
ANGPTL4	387.996	-0.0137904	0.199033	-0.0692874	0.944761	1
ANGPTL5	170.637	0.549591	0.238203	2.30724	0.0210414	1
ANGPTL6	18.4744	0.250177	0.238849	1.04743	0.294901	1
ANGPTL8	0.149146	0.0128487	0.0645461	0.199062	0.842215	1
ANHX	12.5469	0.405385	0.224178	1.80832	0.0705572	1
ANK1	34.1682	0.22336	0.238976	0.934652	0.349968	1
ANK3	1024	-0.0835927	0.15543	-0.537814	0.590706	1
ANKAR	0.741652	-0.113821	0.110189	-1.03296	0.301621	1
ANKDD1B	0.629635	0.107315	0.133017	0.806776	0.419796	1
ANKEF1	18.9204	-0.114349	0.236708	-0.483079	0.62904	1
ANKFN1	2.97223	0.253957	0.215249	1.17983	0.238068	1
ANKFY1	2278.86	0.019934	0.150871	0.132125	0.894885	1
ANKH	2001.37	-0.00284788	0.197366	-0.0144294	0.988487	1
ANKHD1	2587.25	-0.0759326	0.174325	-0.435581	0.663141	1
ANKIB1	813.218	0.0766132	0.146326	0.523579	0.600571	1
ANKLE1	59.3558	0.0971202	0.203678	0.476831	0.633482	1
ANKLE2	2112.86	-0.0197099	0.126585	-0.155705	0.876266	1
ANKMY1	1.5559	0.0331405	0.140385	0.236068	0.81338	1
ANKMY2	503.458	0.0830523	0.120498	0.689242	0.490671	1
ANKRA2	476.492	-0.0026079	0.138526	-0.0188261	0.98498	1
ANKRD1	163.015	-0.0726417	0.202182	-0.359288	0.719379	1
ANKRD10	1676.56	0.114762	0.184048	0.623543	0.532928	1
ANKRD11	4634.2	-0.102024	0.170931	-0.59687	0.550594	1
ANKRD12	2167.06	0.190906	0.132868	1.43681	0.150772	1
ANKRD13A	3436.68	-0.142865	0.217223	-0.657688	0.510739	1
ANKRD13B	193.264	-0.0578515	0.203823	-0.283832	0.776539	1
ANKRD13C	299.443	-0.0770744	0.236999	-0.325209	0.745023	1
ANKRD13D	491.383	-0.00471707	0.171793	-0.027458	0.978094	1
ANKRD16	211.861	0.0397512	0.184368	0.215608	0.829294	1
ANKRD17	1773.95	-0.0117744	0.142145	-0.0828341	0.933983	1
ANKRD2	251.464	-0.0492313	0.224169	-0.219617	0.82617	1
ANKRD22	668.125	-0.0397129	0.223794	-0.177452	0.859153	1
ANKRD23	188.77	0.00609681	0.223434	0.0272869	0.978231	1
ANKRD24	26.7809	0.0437558	0.228196	0.191747	0.84794	1
ANKRD26	248.337	-0.200409	0.186402	-1.07515	0.28231	1
ANKRD27	1212.81	-0.015375	0.173347	-0.088695	0.929324	1
ANKRD28	798.689	0.0465405	0.196176	0.237239	0.812472	1
ANKRD29	215.569	0.0269444	0.187586	0.143638	0.885787	1
ANKRD31	9.79073	0.0178016	0.237064	0.0750919	0.940142	1
ANKRD33	12.2532	0.107917	0.236118	0.457047	0.647637	1
ANKRD33B	36.8006	-0.000155336	0.233219	-0.000666053	0.999469	1
ANKRD34A	11.9906	-0.244425	0.238266	-1.02585	0.304962	1
ANKRD34B	0.906103	0.0131203	0.136852	0.0958718	0.923622	1
ANKRD34C	0.22769	-0.00760028	0.0686504	-0.11071	0.911846	1
ANKRD35	3292.15	0.0333991	0.181205	0.184316	0.853765	1
ANKRD37	125.347	0.00919213	0.231023	0.0397887	0.968262	1
ANKRD39	343.827	-0.112566	0.170369	-0.66072	0.508792	1
ANKRD40	914.982	0.061864	0.164978	0.374983	0.707673	1
ANKRD42	412.222	-0.0572879	0.222427	-0.257559	0.796748	1
ANKRD44	362.441	0.284428	0.215353	1.32075	0.186583	1
ANKRD45	19.3205	-0.065638	0.239226	-0.274376	0.783796	1
ANKRD46	1256.37	0.0957761	0.138208	0.692984	0.48832	1
ANKRD49	350.833	-0.0679948	0.161608	-0.420738	0.673946	1
ANKRD50	629.988	0.0875496	0.17925	0.488421	0.625252	1
ANKRD52	689.087	-0.0844632	0.205908	-0.410198	0.681661	1
ANKRD53	55.4097	0.0627561	0.227251	0.276154	0.78243	1
ANKRD54	441.091	-0.107024	0.179144	-0.597419	0.550228	1
ANKRD55	6.89582	-0.188342	0.235986	-0.798104	0.42481	1
ANKRD6	308.177	-0.125713	0.23309	-0.539332	0.589658	1
ANKRD61	0.789921	-0.194663	0.112583	-1.72907	0.0837972	1
ANKRD63	17.7001	-0.0600197	0.239068	-0.251057	0.80177	1
ANKRD65	52.6435	0.037221	0.23399	0.159071	0.873613	1
ANKRD66	10.3448	0.126331	0.224485	0.562761	0.573598	1
ANKRD9	242.657	0.0959992	0.232859	0.412263	0.680147	1
ANKS1A	2360.74	0.00158235	0.163939	0.00965208	0.992299	1
ANKS1B	6.86495	-0.126154	0.235572	-0.535524	0.592288	1
ANKS3	156.906	0.206467	0.172381	1.19774	0.23102	1
ANKS4B	27.6676	-0.112325	0.217436	-0.51659	0.605443	1
ANKS6	47.1517	0.26785	0.224522	1.19298	0.232879	1
ANKUB1	2.97653	-0.0530435	0.187323	-0.283166	0.777049	1
ANKZF1	645.997	-0.10253	0.130223	-0.787342	0.431082	1
ANLN	634.215	-0.0242132	0.2037	-0.118867	0.905381	1
ANO1	1749.19	-0.0043269	0.2303	-0.0187881	0.98501	1
ANO10	533.124	-0.0718254	0.183609	-0.391187	0.695659	1
ANO2	13.2994	0.082149	0.239104	0.34357	0.731169	1
ANO3	304.638	-0.0702441	0.238871	-0.294067	0.768706	1
ANO4	1.94457	0.123984	0.159274	0.77843	0.436315	1
ANO5	0.973903	-0.004036	0.106125	-0.0380308	0.969663	1
ANO6	1594.06	0.153293	0.177011	0.866012	0.386483	1
ANO8	685.564	-0.00173975	0.215388	-0.0080773	0.993555	1
ANO9	1754.94	0.0515	0.207751	0.247893	0.804217	1
ANOS1	115.686	0.0116173	0.237736	0.0488663	0.961026	1
ANP32A	2278.53	0.0682616	0.140569	0.48561	0.627244	1
ANP32B	1388.55	0.0237993	0.186552	0.127575	0.898486	1
ANP32E	1110	0.0424017	0.196408	0.215887	0.829076	1
ANPEP	459.66	0.0750865	0.235627	0.318667	0.749979	1
ANTXR1	753.576	0.00602541	0.237004	0.0254232	0.979717	1
ANTXR2	673.96	0.271897	0.208766	1.3024	0.192779	1
ANTXRL	0.469836	0.0440447	0.104251	0.422486	0.67267	1
ANXA1	9948.52	0.043143	0.220634	0.195541	0.844969	1
ANXA11	1656.87	0.0328206	0.171152	0.191762	0.847928	1
ANXA2	31645	0.0231959	0.135837	0.170763	0.86441	1
ANXA3	317.868	0.0725572	0.229328	0.316391	0.751706	1
ANXA4	5942.82	0.0626982	0.180173	0.347989	0.727849	1
ANXA5	3224.9	0.174641	0.180008	0.970185	0.331954	1
ANXA6	640.731	0.0955403	0.210538	0.453791	0.649979	1
ANXA7	4150.98	0.107359	0.186307	0.57625	0.564447	1
ANXA8L1	19937.6	-0.0766362	0.185407	-0.413341	0.679357	1
ANXA9	1260.71	-0.152958	0.219159	-0.697929	0.485222	1
AOAH	35.4488	0.320114	0.229737	1.39339	0.163501	1
AOC2	209.206	0.11387	0.238817	0.476809	0.633498	1
AOC3	743.237	0.0662671	0.208124	0.318403	0.75018	1
AOX1	2681.46	-0.140464	0.237495	-0.591438	0.554227	1
AOX2	3485.83	-0.248078	0.230111	-1.07808	0.280998	1
AOX4	7527.24	-0.16247	0.238674	-0.68072	0.496048	1
AP1AR	933.032	0.0438642	0.167947	0.261179	0.793954	1
AP1B1	2267.88	-0.131624	0.151099	-0.87111	0.383694	1
AP1G1	2485.34	0.0109991	0.11514	0.0955282	0.923895	1
AP1G2	1081.84	-0.13022	0.161059	-0.808528	0.418787	1
AP1M1	924.99	-0.141137	0.160127	-0.881404	0.378099	1
AP1M2	1566.33	-0.148925	0.14387	-1.03513	0.300606	1
AP1S1	1241.93	-0.088119	0.18522	-0.475752	0.634251	1
AP1S2	886.07	0.237111	0.21231	1.11681	0.264074	1
AP1S3	294.12	0.0792867	0.193015	0.410781	0.681233	1
AP2A1	1766.72	-0.139832	0.156074	-0.895934	0.370288	1
AP2A2	1270.57	-0.113705	0.16186	-0.702494	0.482371	1
AP2B1	671.623	0.0332731	0.207771	0.160143	0.872769	1
AP2M1	3478.66	-0.159038	0.131018	-1.21386	0.2248	1
AP2S1	1131.67	0.0259349	0.188021	0.137936	0.890291	1
AP3B1	1282.63	0.0831437	0.134674	0.617371	0.53699	1
AP3B2	49.4015	-0.175422	0.236397	-0.742064	0.458048	1
AP3D1	3329.83	-0.0579257	0.144096	-0.401995	0.687688	1
AP3M1	1925.57	-0.00961319	0.172284	-0.0557984	0.955502	1
AP3S2	1089.65	-0.0154443	0.136655	-0.113017	0.910017	1
AP4B1	354.299	-0.00784062	0.169632	-0.0462213	0.963134	1
AP4E1	248.473	0.137196	0.22127	0.62004	0.535231	1
AP4M1	955.21	-0.119689	0.188678	-0.634358	0.525847	1
AP4S1	223.851	-0.0695589	0.184786	-0.376429	0.706598	1
AP5B1	298.475	-0.140624	0.209096	-0.672535	0.501243	1
AP5M1	417.529	0.115849	0.150327	0.770642	0.440919	1
AP5S1	280.056	-0.150585	0.163029	-0.923671	0.355658	1
AP5Z1	1082.95	0.0569883	0.204257	0.279003	0.780243	1
APAF1	476.571	0.0710308	0.194522	0.365156	0.714995	1
APBA1	153.247	0.231273	0.229952	1.00575	0.314538	1
APBA2	2.77577	-0.353494	0.190716	-1.85352	0.0638085	1
APBA3	704.593	-0.136801	0.143565	-0.952886	0.340648	1
APBB1	204.694	-0.136759	0.203036	-0.67357	0.500585	1
APBB1IP	114.899	0.531086	0.233453	2.27491	0.022911	1
APBB2	1181.66	0.0611327	0.162728	0.375674	0.707159	1
APBB3	681.633	-0.0503308	0.177007	-0.284344	0.776147	1
APC	1362.66	-0.115388	0.150287	-0.767787	0.442613	1
APC2	79.4314	0.119277	0.222739	0.535502	0.592303	1
APCDD1	7099.79	-0.190036	0.224345	-0.847069	0.396956	1
APCDD1L	195.476	-0.0883583	0.21365	-0.413565	0.679193	1
APCS	0.520797	0.0109549	0.0900465	0.121659	0.903169	1
APEH	1382.72	-0.17826	0.162641	-1.09603	0.273065	1
APELA	4.1973	0.169823	0.206943	0.820626	0.411859	1
APEX1	1616.37	-0.113074	0.198603	-0.569348	0.56912	1
APEX2	279.388	-0.255207	0.169375	-1.50676	0.131872	1
APH1A	2037.13	-0.134141	0.180669	-0.74247	0.457802	1
APH1B	182.505	0.392277	0.2184	1.79614	0.072473	1
API5	1064.36	-0.0470209	0.190767	-0.246484	0.805308	1
APIP	214.087	0.0554088	0.198954	0.278501	0.780628	1
APITD1	486.398	-0.0608847	0.188241	-0.323439	0.746362	1
APLF	333.762	0.0728255	0.152327	0.478087	0.632588	1
APLN	41.1515	0.335084	0.225835	1.48376	0.137873	1
APLNR	38.1405	-0.151936	0.238865	-0.636078	0.524726	1
APLP1	212.316	-0.138068	0.208358	-0.662647	0.507556	1
APLP2	12056.6	0.0111541	0.187439	0.0595081	0.952547	1
APMAP	1312.08	-0.0467818	0.19697	-0.237507	0.812263	1
APOA1	61.7951	0.324301	0.21483	1.50957	0.131153	1
APOA1BP	1230.99	-0.0759768	0.129941	-0.584701	0.558749	1
APOA2	37.8736	-0.290445	0.223505	-1.2995	0.193771	1
APOA4	14.9149	-0.00956556	0.238454	-0.040115	0.968001	1
APOA5	3.46006	0.0445513	0.210327	0.21182	0.832248	1
APOB	3.89497	-0.19223	0.204513	-0.93994	0.347248	1
APOBEC1	28.9571	0.0427654	0.228955	0.186785	0.851829	1
APOBEC2	7.12258	0.0876648	0.231321	0.378975	0.704706	1
APOBEC3B	125.853	0.0653439	0.227062	0.28778	0.773515	1
APOBR	334.376	0.191517	0.221558	0.864411	0.387362	1
APOC2	2.47083	-0.30937	0.178291	-1.73519	0.0827067	1
APOC3	12.4578	-0.341822	0.243045	-1.40642	0.159601	1
APOC4	3.59195	-0.127396	0.224357	-0.567829	0.570151	1
APOD	2433.58	0.435397	0.226208	1.92477	0.0542585	1
APOE	2536.32	-0.258076	0.218826	-1.17937	0.238251	1
APOF	2.04169	0.0376857	0.17166	0.219537	0.826232	1
APOH	21.0149	-0.319253	0.243994	-1.30844	0.190723	1
APOL3	111.482	0.28685	0.23739	1.20835	0.226912	1
APOLD1	139.988	0.288913	0.233217	1.23881	0.215414	1
APOM	128.9	0.0104772	0.201073	0.0521063	0.958444	1
APOO	200.963	-0.00732749	0.209553	-0.0349673	0.972106	1
APOOL	310.41	0.00759054	0.185851	0.0408421	0.967422	1
APOPT1	382.528	-0.0280779	0.205301	-0.136765	0.891217	1
APP	24208.3	0.0144683	0.170482	0.0848673	0.932367	1
APPBP2	1843.75	0.186659	0.136619	1.36627	0.171853	1
APPL1	603.335	0.100938	0.214878	0.469743	0.638539	1
APPL2	1947.52	-0.0457568	0.163392	-0.280043	0.779444	1
APRT	909.666	0.105336	0.177474	0.593529	0.552827	1
APTX	457.58	-0.0393563	0.174664	-0.225326	0.821726	1
AQP1	3794.15	0.283456	0.227163	1.24781	0.212101	1
AQP10	34.6013	0.0611869	0.231146	0.264711	0.791232	1
AQP11	34.7824	-0.337189	0.232353	-1.45119	0.146727	1
AQP12B	1.58096	-0.0998902	0.147746	-0.676092	0.498982	1
AQP2	7.46608	-0.010369	0.191585	-0.0541222	0.956838	1
AQP3	43537.1	-0.0901277	0.230728	-0.390623	0.696076	1
AQP4	3.1857	0.0902227	0.196532	0.459075	0.64618	1
AQP5	2003.92	-0.0261555	0.202282	-0.129302	0.897118	1
AQP6	59.9836	0.0528598	0.230145	0.22968	0.81834	1
AQP7	223.723	-0.03011	0.20617	-0.146045	0.883886	1
AQP8	9.72981	-0.0635288	0.196363	-0.323527	0.746296	1
AQP9	2264.64	-0.0572921	0.23833	-0.24039	0.810028	1
AQR	700.799	-0.156907	0.165685	-0.94702	0.343629	1
AR	17.2585	-0.0255432	0.236427	-0.108038	0.913965	1
ARAF	1278.61	-0.139595	0.154995	-0.900637	0.367781	1
ARAP1	1064.97	0.0625974	0.148369	0.421903	0.673096	1
ARAP2	1729.03	0.132097	0.187747	0.703588	0.48169	1
ARC	132.995	0.268696	0.232858	1.1539	0.24854	1
ARCN1	2473.75	-0.0912302	0.179996	-0.506845	0.612264	1
AREG	476.815	0.199684	0.237717	0.840007	0.400904	1
AREL1	886.278	-0.147083	0.156906	-0.937397	0.348554	1
ARF1	5237.11	-0.0173384	0.10395	-0.166796	0.867531	1
ARF2	610.294	0.0993039	0.184985	0.536822	0.591391	1
ARF3	712.613	-0.0122372	0.17803	-0.0687367	0.945199	1
ARF4	2636.92	0.0261758	0.179568	0.145771	0.884102	1
ARF5	689.082	0.0336108	0.187487	0.17927	0.857725	1
ARF6	1402.38	-0.120803	0.14145	-0.854036	0.393085	1
ARFGAP1	654.59	-0.035343	0.16433	-0.215074	0.82971	1
ARFGAP2	3207.67	-0.0728732	0.133246	-0.546906	0.584444	1
ARFGAP3	569.528	0.0698309	0.208678	0.334634	0.737901	1
ARFGEF1	2866.59	0.00819199	0.174238	0.0470162	0.9625	1
ARFGEF2	1219.35	-0.00393671	0.149833	-0.026274	0.979039	1
ARFGEF3	397.188	0.0103106	0.228033	0.0452155	0.963936	1
ARFIP1	1233.53	0.0817717	0.117203	0.697693	0.485369	1
ARFIP2	1060.52	-0.167258	0.194917	-0.858099	0.390838	1
ARFRP1	1143.42	-0.0424407	0.160252	-0.264837	0.791135	1
ARG1	1.28602	-0.0881893	0.161592	-0.545754	0.585235	1
ARG2	141.611	0.0547871	0.236644	0.231517	0.816913	1
ARGLU1	3731.53	0.0676884	0.195502	0.346229	0.729171	1
ARHGAP1	3736.83	-0.192747	0.195951	-0.983649	0.325288	1
ARHGAP10	1332.41	-0.00411013	0.17192	-0.0239073	0.980927	1
ARHGAP11A	708.579	-0.03888	0.225269	-0.172594	0.862971	1
ARHGAP12	1425.81	0.0571591	0.158251	0.361192	0.717956	1
ARHGAP15	48.8114	0.444938	0.238897	1.86247	0.0625373	1
ARHGAP17	958.276	-0.137214	0.154463	-0.888325	0.374366	1
ARHGAP18	524.076	-0.121554	0.215734	-0.563445	0.573132	1
ARHGAP19	350.553	0.0828031	0.19187	0.431558	0.666063	1
ARHGAP20	32.0736	0.0177788	0.239049	0.0743732	0.940713	1
ARHGAP21	1126.23	0.0529612	0.185677	0.285232	0.775466	1
ARHGAP22	95.6617	-0.0942521	0.233319	-0.403962	0.686241	1
ARHGAP23	992.412	-0.111249	0.213301	-0.521558	0.601978	1
ARHGAP24	263.942	-0.152493	0.219002	-0.696312	0.486234	1
ARHGAP25	331.39	0.146865	0.17325	0.847705	0.396602	1
ARHGAP26	120.532	-0.00100922	0.180776	-0.00558275	0.995546	1
ARHGAP27	924.943	-0.0751164	0.170445	-0.440707	0.659425	1
ARHGAP28	571.426	0.143688	0.200471	0.716751	0.473528	1
ARHGAP29	1304.95	-0.0306122	0.185182	-0.165309	0.8687	1
ARHGAP30	2975.98	0.0604717	0.198755	0.304252	0.760936	1
ARHGAP31	283.929	0.188007	0.222994	0.843103	0.399171	1
ARHGAP32	662.224	-0.0653262	0.237331	-0.275254	0.783121	1
ARHGAP33	174.341	-0.213724	0.230322	-0.927936	0.353441	1
ARHGAP35	1187.52	-0.0820082	0.202991	-0.404	0.686213	1
ARHGAP36	2.60106	0.000258874	0.161201	0.0016059	0.998719	1
ARHGAP39	280.728	0.0125002	0.161934	0.0771931	0.93847	1
ARHGAP4	309.251	0.336164	0.237373	1.41619	0.156721	1
ARHGAP42	734.961	0.0416812	0.162928	0.255825	0.798086	1
ARHGAP44	64.7285	-0.011894	0.238961	-0.0497736	0.960303	1
ARHGAP5	2028.92	0.241764	0.154993	1.55984	0.118798	1
ARHGAP6	114.408	0.268026	0.238508	1.12376	0.261115	1
ARHGAP8	33.1684	-0.0041883	0.226942	-0.0184554	0.985276	1
ARHGAP9	39.529	0.304206	0.237128	1.28288	0.199535	1
ARHGDIA	4704.96	-0.0839928	0.124239	-0.676057	0.499005	1
ARHGDIB	1552.37	-0.00918114	0.191063	-0.048053	0.961674	1
ARHGDIG	21.7169	0.0995962	0.239008	0.416707	0.676893	1
ARHGEF1	2337.77	-0.0565119	0.153296	-0.368646	0.712392	1
ARHGEF10	876.01	0.136856	0.21393	0.639725	0.522352	1
ARHGEF10L	2487.61	-0.119415	0.203037	-0.588143	0.556436	1
ARHGEF12	3151.77	0.0886274	0.137843	0.642957	0.520252	1
ARHGEF15	98.4452	-0.0823375	0.201746	-0.408124	0.683183	1
ARHGEF16	713.807	-0.0602953	0.212111	-0.284263	0.776209	1
ARHGEF17	789.995	-0.0938006	0.152599	-0.614687	0.538762	1
ARHGEF18	1550.63	-0.0790119	0.193478	-0.408376	0.682998	1
ARHGEF19	1161.71	-0.141466	0.226655	-0.624144	0.532533	1
ARHGEF2	614.583	0.057534	0.208727	0.275642	0.782823	1
ARHGEF25	448.684	0.076791	0.218855	0.350875	0.725682	1
ARHGEF26	570.286	0.0121482	0.208238	0.0583379	0.95348	1
ARHGEF28	773.439	-0.191867	0.171659	-1.11772	0.263685	1
ARHGEF3	899.824	0.0537059	0.175548	0.305933	0.759656	1
ARHGEF33	1.0754	-0.0662189	0.152883	-0.433133	0.664918	1
ARHGEF37	1091.69	-0.078098	0.213807	-0.365274	0.714907	1
ARHGEF38	12.6514	0.0752204	0.218187	0.344752	0.730281	1
ARHGEF39	342.598	-0.190618	0.221629	-0.860075	0.389748	1
ARHGEF4	1133.16	-0.0789978	0.203702	-0.38781	0.698157	1
ARHGEF40	683.329	-0.0294319	0.178148	-0.16521	0.868778	1
ARHGEF5	3636.45	-0.0662993	0.176708	-0.375192	0.707517	1
ARHGEF6	510.851	0.266371	0.215955	1.23346	0.217405	1
ARHGEF7	1138.87	0.0787602	0.155055	0.507952	0.611487	1
ARHGEF9	196.496	-0.0976227	0.196875	-0.495862	0.619992	1
ARID1A	3064.06	-0.0907973	0.17151	-0.5294	0.596528	1
ARID1B	1696.02	-0.00140428	0.158115	-0.0088814	0.992914	1
ARID2	793.714	0.0834157	0.164705	0.506456	0.612537	1
ARID3A	588.369	-0.0834271	0.203126	-0.410717	0.68128	1
ARID3B	116.975	0.0608046	0.230574	0.26371	0.792003	1
ARID3C	22.0005	-0.00376847	0.226633	-0.0166281	0.986733	1
ARID4A	848.533	0.0673849	0.138666	0.48595	0.627002	1
ARID4B	2259.76	0.104323	0.167327	0.623467	0.532977	1
ARID5A	260.153	0.0124693	0.226183	0.0551295	0.956035	1
ARID5B	1508.61	0.0759322	0.156333	0.485708	0.627174	1
ARIH1	1474.73	0.180088	0.171638	1.04923	0.294073	1
ARIH2	1299.75	-0.0906437	0.116638	-0.77714	0.437076	1
ARIH2OS	38.9057	-0.101205	0.232635	-0.435039	0.663534	1
ARL1	3315.49	0.00699288	0.148974	0.0469403	0.962561	1
ARL10	1139.24	-0.0361136	0.137183	-0.263251	0.792357	1
ARL11	3.39857	0.108476	0.1709	0.634731	0.525604	1
ARL13A	4.61876	-0.0570235	0.205618	-0.277327	0.781529	1
ARL13B	257.161	0.0770072	0.172745	0.445784	0.655753	1
ARL14	0.298743	0.00129715	0.0650103	0.019953	0.984081	1
ARL14EP	599.727	-0.0721185	0.145653	-0.495141	0.620501	1
ARL14EPL	6.98234	0.0845579	0.204944	0.41259	0.679907	1
ARL15	876.595	-0.0277235	0.20186	-0.13734	0.890762	1
ARL16	814.233	-0.102803	0.188689	-0.544827	0.585873	1
ARL2	555.674	-0.034397	0.187958	-0.183004	0.854795	1
ARL2BP	1085.45	0.0431183	0.158564	0.271929	0.785677	1
ARL3	637.354	-0.0864744	0.201474	-0.429208	0.667772	1
ARL4A	2603.59	0.0362882	0.212418	0.170834	0.864355	1
ARL4C	322.286	0.0141419	0.192906	0.0733097	0.94156	1
ARL4D	963.754	-0.00368322	0.207333	-0.0177648	0.985826	1
ARL5A	245.767	0.0746458	0.224778	0.332087	0.739824	1
ARL5B	671.845	0.138757	0.21435	0.647336	0.517415	1
ARL5C	29.6401	0.274662	0.233464	1.17646	0.239409	1
ARL6	210.913	0.0621692	0.208646	0.297965	0.76573	1
ARL6IP1	2958.1	0.179507	0.188056	0.954536	0.339812	1
ARL6IP4	694.322	0.000738564	0.1816	0.00406699	0.996755	1
ARL6IP5	890.907	0.175371	0.146751	1.19503	0.232076	1
ARL6IP6	727.578	0.00253533	0.142248	0.0178233	0.98578	1
ARL8A	246.239	0.0589649	0.167225	0.352609	0.724381	1
ARL8B	1160.45	0.105126	0.191101	0.550104	0.582248	1
ARL9	6.62709	0.113368	0.232733	0.487118	0.626175	1
ARMC1	1188.59	0.035171	0.142424	0.246945	0.804951	1
ARMC10	488.494	0.100497	0.142271	0.706375	0.479955	1
ARMC12	128.434	-0.236255	0.23902	-0.988431	0.322941	1
ARMC2	31.4831	0.13994	0.233663	0.598898	0.549241	1
ARMC3	1.58467	-0.215323	0.158479	-1.35868	0.174247	1
ARMC4	49.3664	-0.0830076	0.238979	-0.347343	0.728333	1
ARMC5	128.961	-0.185946	0.18237	-1.01961	0.307914	1
ARMC6	149.129	0.0834889	0.202673	0.411939	0.680384	1
ARMC7	766.731	0.0978011	0.151594	0.64515	0.51883	1
ARMC8	866.925	0.062675	0.156803	0.399706	0.689373	1
ARMC9	139.454	-0.0705147	0.19683	-0.358251	0.720156	1
ARMCX1	211.578	0.0573479	0.215581	0.266016	0.790227	1
ARMCX2	80.3756	0.155832	0.238939	0.652185	0.514282	1
ARMCX3	1261.32	0.101666	0.158645	0.64084	0.521627	1
ARMCX4	75.0437	-0.0321216	0.210527	-0.152577	0.878732	1
ARMCX5	1147.15	0.245257	0.153018	1.6028	0.108979	1
ARMCX6	155.138	-0.124414	0.205453	-0.605559	0.544808	1
ARMT1	260.085	0.0684301	0.202488	0.337946	0.735404	1
ARNT	825.932	-0.14426	0.21114	-0.683242	0.494454	1
ARNT2	22.7077	0.0752179	0.236925	0.317476	0.750882	1
ARNTL	564.297	0.0554756	0.196402	0.28246	0.777591	1
ARNTL2	10.3623	-0.243742	0.238463	-1.02214	0.306714	1
ARPC1A	4413.73	-0.0198143	0.141818	-0.139717	0.888884	1
ARPC1B	1766.32	0.043333	0.167951	0.25801	0.796399	1
ARPC2	6549.94	-0.00822345	0.11804	-0.0696664	0.944459	1
ARPC3	4790	-0.00598553	0.14381	-0.041621	0.966801	1
ARPC4	2457.08	0.128131	0.157982	0.811051	0.417336	1
ARPC5	3327.04	0.169666	0.158211	1.0724	0.283538	1
ARPC5L	1116.79	0.0556384	0.19031	0.292356	0.770015	1
ARPIN	557.693	0.0165061	0.135248	0.122043	0.902865	1
ARPP19	2861.4	0.131423	0.148889	0.882695	0.377401	1
ARPP21	12.5965	0.0956806	0.227015	0.421472	0.67341	1
ARR3	20.1266	-0.0854956	0.231487	-0.369332	0.71188	1
ARRB1	3150.01	0.0435462	0.215294	0.202264	0.83971	1
ARRB2	427.432	0.0650934	0.180355	0.360918	0.718161	1
ARRDC1	969.214	-0.00539442	0.156001	-0.0345793	0.972415	1
ARRDC2	468.103	0.026703	0.209807	0.127274	0.898723	1
ARRDC3	1130.16	-0.01484	0.214221	-0.0692742	0.944771	1
ARRDC4	1214.87	0.158032	0.215015	0.734982	0.46235	1
ARRDC5	31.8489	0.193597	0.223436	0.866456	0.38624	1
ARSA	463.404	0.134251	0.207359	0.647434	0.517351	1
ARSB	35748.2	-0.0407717	0.238772	-0.170756	0.864416	1
ARSE	1433.42	-0.182441	0.235312	-0.775316	0.438153	1
ARSG	81.929	-0.112712	0.219829	-0.512728	0.608141	1
ARSH	333.618	-0.257425	0.226938	-1.13434	0.256653	1
ARSI	41.6218	0.521791	0.238939	2.18378	0.0289783	1
ARSJ	181.536	-0.0481465	0.212039	-0.227064	0.820374	1
ARSK	113.368	-0.022368	0.234011	-0.0955855	0.92385	1
ART3	6.33211	0.215757	0.231456	0.932172	0.351247	1
ART4	130.431	0.00412434	0.23857	0.0172877	0.986207	1
ARTN	1.17224	0.0489728	0.171996	0.284732	0.77585	1
ARV1	393.383	0.00517077	0.16078	0.0321605	0.974344	1
ARVCF	153.518	-0.114001	0.214526	-0.531406	0.595137	1
AS3MT	621.606	-0.163553	0.16454	-0.994001	0.320222	1
ASAH1	4511.94	-0.0947291	0.181267	-0.522593	0.601257	1
ASAH2	349.016	-0.257068	0.236069	-1.08895	0.276175	1
ASAP1	858.243	0.0169326	0.214717	0.0788598	0.937144	1
ASAP2	1320.71	0.110201	0.149291	0.73816	0.460417	1
ASAP3	1457.06	-0.102446	0.209525	-0.488946	0.62488	1
ASB1	75.3823	-0.0330881	0.227057	-0.145726	0.884138	1
ASB10	2.20882	0.174373	0.184889	0.943123	0.345618	1
ASB11	469.866	-0.0123698	0.227032	-0.0544849	0.956549	1
ASB12	11.6183	0.128415	0.234577	0.547435	0.58408	1
ASB13	302.719	-0.0225763	0.186134	-0.12129	0.903461	1
ASB14	31.1049	0.0854687	0.236394	0.361552	0.717687	1
ASB15	0.416773	-0.0180484	0.0902361	-0.200013	0.84147	1
ASB16	11.6577	0.13299	0.233374	0.569859	0.568773	1
ASB17	0.389396	-0.0408441	0.0670609	-0.60906	0.542485	1
ASB2	256.6	-0.0184301	0.219771	-0.0838604	0.933167	1
ASB3	987.589	0.10733	0.18825	0.570143	0.56858	1
ASB4	12.9734	-0.124842	0.238483	-0.523486	0.600636	1
ASB5	2.09123	0.256059	0.19385	1.32091	0.186531	1
ASB6	391.267	-0.0402014	0.180949	-0.222169	0.824182	1
ASB7	617.374	0.139431	0.136708	1.01991	0.30777	1
ASB8	811.775	0.0322784	0.146683	0.220055	0.825828	1
ASB9	15.6025	0.0217095	0.239132	0.0907847	0.927664	1
ASCC1	787.367	-0.132983	0.17238	-0.771451	0.44044	1
ASCC2	1198.91	-0.163348	0.157785	-1.03525	0.30055	1
ASCC3	664.479	-0.105689	0.213853	-0.494213	0.621155	1
ASCL2	114.559	0.101194	0.225398	0.448956	0.653463	1
ASCL3	0.215996	0.0088351	0.0645664	0.136837	0.891159	1
ASCL4	55.2267	-0.419222	0.211997	-1.97749	0.0479865	1
ASF1A	268.152	0.102165	0.182015	0.561301	0.574592	1
ASF1B	236.387	-0.163828	0.223397	-0.733348	0.463346	1
ASGR1	82.1535	-0.184162	0.229349	-0.802977	0.421988	1
ASGR2	35.1342	-0.0787201	0.235689	-0.333999	0.73838	1
ASH1L	2128.07	0.016485	0.161133	0.102307	0.918513	1
ASH2L	1051.27	-0.00893688	0.166353	-0.0537224	0.957156	1
ASIC1	86.4128	-0.272088	0.226167	-1.20304	0.228962	1
ASIC2	1.54685	0.150007	0.166969	0.89841	0.368967	1
ASIC3	17.8354	0.0708641	0.236877	0.29916	0.764818	1
ASIC4	10.1051	0.0910776	0.224992	0.404804	0.685622	1
ASIP	63.1214	-0.0441972	0.231741	-0.190718	0.848746	1
ASL	407.676	-0.321634	0.217585	-1.4782	0.139354	1
ASMTL	534	-0.0720291	0.156931	-0.458985	0.646245	1
ASNA1	1155.7	-0.160947	0.160564	-1.00238	0.316159	1
ASNS	1348.81	-0.150545	0.197438	-0.76249	0.445767	1
ASNSD1	1501.16	0.0487587	0.144258	0.337997	0.735365	1
ASPA	24.5384	0.415996	0.237863	1.74889	0.0803104	1
ASPG	17.2342	-0.0741604	0.238601	-0.310814	0.755942	1
ASPH	1275.55	-0.0186875	0.204977	-0.0911689	0.927358	1
ASPHD2	74.6083	0.195166	0.231883	0.841655	0.399981	1
ASPM	318.886	-0.137048	0.233533	-0.586845	0.557308	1
ASPN	446.678	0.422529	0.238154	1.77418	0.0760328	1
ASPRV1	25921.7	0.0347859	0.236507	0.147082	0.883067	1
ASPSCR1	1215.17	-0.137168	0.192405	-0.712912	0.475901	1
ASRGL1	1142.43	0.000621713	0.234585	0.00265027	0.997885	1
ASS1	1098.62	-0.103678	0.237452	-0.436629	0.66238	1
ASTE1	151.522	-0.0324142	0.180141	-0.179938	0.857202	1
ASTL	5.17068	0.107836	0.222412	0.484848	0.627784	1
ASTN1	1.84888	0.0873076	0.157319	0.55497	0.578915	1
ASTN2	21.7527	0.03801	0.238597	0.159306	0.873427	1
ASUN	443.304	-0.107555	0.148943	-0.722122	0.47022	1
ASXL1	2400.38	-0.116602	0.14543	-0.801774	0.422684	1
ASXL2	1226.06	0.112623	0.110057	1.02331	0.306162	1
ASXL3	1.81898	0.122854	0.191394	0.641892	0.520943	1
ATAD1	1372.07	0.0514033	0.171094	0.300438	0.763843	1
ATAD2	58.8614	0.0194134	0.236696	0.082018	0.934632	1
ATAD2B	870.223	0.126026	0.1655	0.761488	0.446366	1
ATAD3A	640.902	-0.0295911	0.19412	-0.152437	0.878842	1
ATAD5	228.895	-0.00260835	0.181176	-0.0143968	0.988513	1
ATAT1	473.111	-0.04062	0.201312	-0.201777	0.840091	1
ATCAY	22.4884	-0.119539	0.231265	-0.516892	0.605231	1
ATE1	846.64	0.146677	0.178342	0.822447	0.410822	1
ATF1	846.907	0.0391615	0.150343	0.260481	0.794493	1
ATF2	458.484	0.0954296	0.19295	0.494582	0.620895	1
ATF4	7478.97	0.0455589	0.165608	0.275102	0.783238	1
ATF5	238.618	0.146196	0.214353	0.682033	0.495218	1
ATF6	1469.72	0.0338755	0.16508	0.205206	0.837411	1
ATF6B	2027.46	-0.208525	0.123786	-1.68457	0.0920721	1
ATF7	971.356	-0.0136409	0.209454	-0.0651261	0.948074	1
ATF7IP	354.734	-0.121458	0.22043	-0.551005	0.58163	1
ATF7IP2	1.87542	-0.129636	0.184742	-0.701715	0.482857	1
ATG10	117.526	0.0093469	0.194905	0.0479561	0.961751	1
ATG101	842.761	0.0338447	0.143793	0.235371	0.813921	1
ATG12	896.509	-0.00565923	0.14495	-0.0390425	0.968856	1
ATG13	1588.39	-0.110519	0.149775	-0.737899	0.460576	1
ATG14	623.002	0.0159418	0.150255	0.106098	0.915505	1
ATG16L1	1245.31	-0.0729988	0.155399	-0.46975	0.638534	1
ATG16L2	570.393	0.0749011	0.188082	0.398235	0.690457	1
ATG2A	1924.45	-0.128882	0.215483	-0.598106	0.549769	1
ATG2B	1541.27	-0.0739344	0.131749	-0.561176	0.574678	1
ATG3	914.323	-0.165481	0.155961	-1.06104	0.288673	1
ATG4A	285.813	-0.145576	0.198676	-0.732734	0.463721	1
ATG4B	711.894	-0.0365219	0.181741	-0.200955	0.840734	1
ATG4C	255.588	0.0864878	0.178468	0.484611	0.627952	1
ATG4D	1356.1	0.0458182	0.181358	0.25264	0.800547	1
ATG5	182.935	0.0537384	0.198627	0.270549	0.786738	1
ATG7	488.304	-0.0931941	0.170593	-0.546296	0.584863	1
ATG9A	1249.53	-0.0984541	0.111327	-0.88437	0.376497	1
ATG9B	6759.35	-0.416617	0.170846	-2.43856	0.0147461	1
ATIC	1530.85	-0.0942597	0.161917	-0.582148	0.560467	1
ATL1	29.2163	-0.0943614	0.214377	-0.440166	0.659817	1
ATL2	3357.69	0.0585595	0.175788	0.333127	0.739039	1
ATL3	2054.17	0.0304908	0.184528	0.165237	0.868758	1
ATM	250.005	-0.00422178	0.174944	-0.0241321	0.980747	1
ATMIN	1605.25	-0.166312	0.153835	-1.08111	0.279649	1
ATN1	1841.98	-0.159414	0.153989	-1.03523	0.300562	1
ATOH7	4.42908	0.189668	0.209333	0.906061	0.364904	1
ATOH8	48.7476	0.324082	0.23087	1.40374	0.160396	1
ATOX1	2464.34	0.0493882	0.184242	0.268062	0.788652	1
ATP10A	84.6572	0.122356	0.230685	0.530401	0.595834	1
ATP10B	474.093	0.0849813	0.204377	0.415806	0.677552	1
ATP10D	947.771	0.0752681	0.192992	0.390005	0.696533	1
ATP11A	836.467	-0.0508184	0.171376	-0.296531	0.766825	1
ATP11B	1543.62	0.147741	0.199512	0.740514	0.458988	1
ATP11C	320.568	-0.00304101	0.180265	-0.0168697	0.986541	1
ATP12A	657.338	-0.0612988	0.187681	-0.326612	0.743961	1
ATP13A1	1571.42	-0.107269	0.160751	-0.667295	0.504584	1
ATP13A2	1084.26	0.0160764	0.191832	0.0838047	0.933212	1
ATP13A3	354.739	0.0122618	0.235154	0.0521436	0.958414	1
ATP13A4	1237.4	-0.139133	0.198562	-0.700705	0.483487	1
ATP13A5	1117.4	-0.0630507	0.229235	-0.275049	0.783279	1
ATP1A1	8298.18	-0.11262	0.198575	-0.567141	0.570619	1
ATP1A2	209.912	0.0310202	0.233298	0.132964	0.894222	1
ATP1A3	0.591706	0.0632134	0.108921	0.580362	0.561671	1
ATP1A4	1.04262	-0.0563571	0.157527	-0.357763	0.720521	1
ATP1B1	1155.47	-0.0423587	0.233546	-0.181372	0.856076	1
ATP1B2	926.398	-0.173674	0.173987	-0.998203	0.318181	1
ATP1B3	6363.38	0.0522762	0.174979	0.298757	0.765126	1
ATP1B4	0.645695	0.0729952	0.10569	0.690652	0.489784	1
ATP2A1	126.212	-0.0855808	0.212714	-0.402327	0.687443	1
ATP2A2	4685.77	0.0586521	0.180585	0.324789	0.745341	1
ATP2A3	227.993	0.313483	0.227014	1.3809	0.16731	1
ATP2B1	3483.12	0.0259594	0.165899	0.156477	0.875657	1
ATP2B2	410.427	-0.220223	0.23788	-0.92577	0.354565	1
ATP2B3	2.64312	0.0826461	0.207844	0.397635	0.6909	1
ATP2B4	667.481	-0.00858366	0.238667	-0.035965	0.97131	1
ATP2C1	2088.25	0.0443415	0.135471	0.327315	0.74343	1
ATP2C2	1325.92	-0.0211806	0.179633	-0.11791	0.906139	1
ATP4A	125.295	-0.254683	0.219683	-1.15932	0.246325	1
ATP4B	3.92118	0.0930135	0.185164	0.502329	0.615436	1
ATP5A1	12960	-0.0645019	0.142714	-0.451967	0.651293	1
ATP5B	11424.6	-0.0131647	0.131745	-0.0999254	0.920404	1
ATP5C1	2543.83	0.0168687	0.134769	0.125167	0.900391	1
ATP5D	2723.68	-0.0143174	0.188528	-0.0759433	0.939464	1
ATP5E	561.355	-0.0621396	0.194075	-0.320184	0.748829	1
ATP5F1	3061.41	-0.0161546	0.153057	-0.105547	0.915942	1
ATP5G1	989.633	-0.0356861	0.174757	-0.204204	0.838194	1
ATP5G2	7803.01	-0.0699832	0.165273	-0.423441	0.671974	1
ATP5G3	2765.99	0.0464092	0.17756	0.261372	0.793806	1
ATP5H	3668.05	-0.0780667	0.165922	-0.470502	0.637996	1
ATP5I	785.104	0.402152	0.189652	2.12048	0.0339658	1
ATP5J	1426.35	-0.0692238	0.164483	-0.420857	0.67386	1
ATP5J2	1277.43	0.0220059	0.190085	0.115768	0.907836	1
ATP5L	2888.32	0.0356434	0.199675	0.178507	0.858325	1
ATP5O	2425.63	0.0354699	0.152805	0.232125	0.816441	1
ATP5S	330.029	0.0398369	0.218813	0.182059	0.855536	1
ATP5SL	580.581	-0.0530201	0.148227	-0.357695	0.720571	1
ATP6AP1	2951.79	-0.0605777	0.116025	-0.522109	0.601595	1
ATP6AP1L	16.4151	0.212188	0.227591	0.93232	0.351171	1
ATP6AP2	2936.38	0.0802064	0.178401	0.449586	0.653009	1
ATP6V0A1	2611.8	-0.0532562	0.187534	-0.283982	0.776424	1
ATP6V0A2	652.7	-0.0165084	0.179392	-0.0920245	0.926679	1
ATP6V0A4	639.417	-0.0657636	0.223694	-0.293989	0.768766	1
ATP6V0B	3667.55	0.0705027	0.12127	0.581369	0.560991	1
ATP6V0C	2633.17	0.127705	0.173136	0.737599	0.460758	1
ATP6V0D1	4539.37	-0.140767	0.151583	-0.928647	0.353072	1
ATP6V0E1	3001.5	-0.0483228	0.127003	-0.380486	0.703585	1
ATP6V0E2	46.131	0.0736536	0.229929	0.320332	0.748717	1
ATP6V1A	4399.28	0.128763	0.153903	0.836655	0.402787	1
ATP6V1B1	3064.18	-0.250538	0.18877	-1.32722	0.184437	1
ATP6V1B2	2730.56	-0.0751071	0.18347	-0.409371	0.682268	1
ATP6V1C1	1217.08	-0.0322997	0.189514	-0.170435	0.864668	1
ATP6V1C2	4245.16	-0.131558	0.214158	-0.614305	0.539014	1
ATP6V1D	1860.94	-0.0521827	0.182922	-0.285272	0.775435	1
ATP6V1E1	4439.81	-0.0967688	0.148496	-0.651659	0.514621	1
ATP6V1E2	2.74226	0.0212293	0.196071	0.108273	0.913779	1
ATP6V1F	1585.35	0.0483896	0.157925	0.306409	0.759293	1
ATP6V1G1	2952.44	-0.0292633	0.149117	-0.196244	0.84442	1
ATP6V1G2	11.3724	-0.0859069	0.238379	-0.360379	0.718564	1
ATP6V1H	1313.84	0.0308081	0.143992	0.213958	0.83058	1
ATP7A	207.493	0.00519922	0.238748	0.0217771	0.982626	1
ATP7B	67.6781	0.175828	0.204807	0.858503	0.390615	1
ATP8A1	430.001	-0.0251383	0.202848	-0.123926	0.901373	1
ATP8A2	4.37007	-0.284214	0.222119	-1.27956	0.2007	1
ATP8B1	769.183	0.134073	0.197368	0.679306	0.496944	1
ATP8B2	2165.36	0.0276818	0.179712	0.154035	0.877582	1
ATP8B3	12.902	-0.207054	0.235157	-0.880491	0.378593	1
ATP8B4	70.4052	0.594857	0.23868	2.49228	0.0126926	1
ATP9A	4620.17	-0.0476163	0.186716	-0.25502	0.798708	1
ATP9B	1174.64	-0.048224	0.189229	-0.254845	0.798843	1
ATPAF1	749.148	-0.111623	0.17676	-0.631495	0.527717	1
ATPAF2	259.597	-0.104634	0.169749	-0.616404	0.537628	1
ATPIF1	1725.8	-0.0755083	0.170348	-0.44326	0.657578	1
ATR	360.137	0.0671235	0.150308	0.446572	0.655184	1
ATRAID	324.375	0.0238457	0.161593	0.147566	0.882685	1
ATRIP	273.327	-0.153895	0.202639	-0.759456	0.44758	1
ATRN	267.71	0.0146626	0.230837	0.0635194	0.949353	1
ATRNL1	80.5636	0.329793	0.238062	1.38532	0.165953	1
ATRX	1348.53	0.240244	0.12772	1.88102	0.0599693	1
ATXN1	133.897	0.0489885	0.226231	0.216542	0.828565	1
ATXN10	1012.58	-0.0117677	0.193211	-0.060906	0.951434	1
ATXN1L	1466.68	0.129758	0.181386	0.715369	0.474381	1
ATXN2	1015.3	-0.102826	0.145512	-0.706651	0.479784	1
ATXN2L	2673.96	-0.0483193	0.108769	-0.44424	0.656869	1
ATXN3	1589.71	0.144606	0.176367	0.819914	0.412265	1
ATXN7	1322.28	0.0749272	0.181864	0.411996	0.680342	1
ATXN7L1	303.569	0.0470997	0.181527	0.259464	0.795277	1
ATXN7L2	150.883	-0.185401	0.206856	-0.89628	0.370103	1
ATXN7L3	1956.69	-0.0415101	0.126578	-0.327939	0.742958	1
ATXN7L3B	2634.54	-0.00994034	0.130371	-0.0762468	0.939223	1
AUH	147.891	-0.0143454	0.183525	-0.0781659	0.937696	1
AUNIP	15.7326	0.00486427	0.239067	0.0203469	0.983767	1
AUP1	2227.99	-0.140233	0.162359	-0.863719	0.387742	1
AURKA	164.222	-0.25391	0.22808	-1.11325	0.265602	1
AURKAIP1	820.416	-0.159631	0.176161	-0.906169	0.364847	1
AURKB	341.373	-0.229178	0.226952	-1.00981	0.312587	1
AURKC	132.291	0.375002	0.195268	1.92045	0.0548009	1
AUTS2	929.509	-0.145259	0.23095	-0.62896	0.529375	1
AVEN	391.3	0.0144914	0.220667	0.065671	0.94764	1
AVIL	115.77	0.237327	0.22878	1.03736	0.299569	1
AVL9	832.411	0.163763	0.147487	1.11035	0.266847	1
AVPI1	503.185	0.0409805	0.184374	0.222269	0.824105	1
AVPR1A	15.1127	-0.149779	0.236762	-0.632614	0.526986	1
AVPR2	5.61924	0.0586692	0.233185	0.2516	0.80135	1
AWAT1	0.798244	-0.0446522	0.106581	-0.41895	0.675253	1
AWAT2	1.89921	0.0701587	0.170518	0.411444	0.680747	1
AXDND1	14.665	-0.0335495	0.233265	-0.143825	0.885638	1
AXIN1	856.939	-0.0573275	0.17196	-0.333377	0.73885	1
AXIN2	537.546	0.125277	0.186002	0.673526	0.500613	1
AXL	1954.9	0.204611	0.217863	0.939174	0.347642	1
AZGP1	998.592	-0.0851267	0.238314	-0.357204	0.720939	1
AZI2	830.419	-0.0952436	0.150838	-0.631428	0.527761	1
AZIN1	2851.11	0.194044	0.177451	1.09351	0.274171	1
AZIN2	71.6145	-0.306767	0.232586	-1.31894	0.18719	1
AZU1	3.67899	-0.0386804	0.217928	-0.177491	0.859122	1
ApoN	1.58528	0.0643472	0.154798	0.415686	0.67764	1
B2M	6858.9	0.314156	0.23363	1.34467	0.17873	1
B3GALNT1	318.176	0.00628144	0.223562	0.0280971	0.977585	1
B3GALNT2	619.386	-0.0201393	0.179417	-0.112248	0.910627	1
B3GALT1	3.80814	-0.0154486	0.200392	-0.0770918	0.938551	1
B3GALT2	64.9981	0.232905	0.237157	0.982069	0.326066	1
B3GALT4	282.316	-0.038835	0.227437	-0.17075	0.86442	1
B3GALT5	0.789341	0.0457918	0.135019	0.339151	0.734496	1
B3GALT6	107.952	-0.0915323	0.172143	-0.531722	0.594918	1
B3GAT1	79.4564	-0.213461	0.219567	-0.972191	0.330956	1
B3GAT2	2.83027	0.0261512	0.204438	0.127917	0.898214	1
B3GAT3	538.869	0.00043613	0.189746	0.00229849	0.998166	1
B3GNT2	1260.8	-0.0274746	0.177588	-0.15471	0.87705	1
B3GNT3	74.5269	-0.155333	0.202934	-0.765437	0.444011	1
B3GNT4	2.4723	-0.0418126	0.21126	-0.197921	0.843107	1
B3GNT5	275.008	0.043628	0.157513	0.276981	0.781795	1
B3GNT6	109.428	0.0205797	0.235694	0.0873153	0.930421	1
B3GNT7	21.2396	0.0582617	0.237334	0.245484	0.806082	1
B3GNT8	152.458	-0.143651	0.226103	-0.635333	0.525211	1
B3GNT9	77.3085	0.470022	0.236146	1.99039	0.0465484	1
B3GNTL1	102.535	-0.0227521	0.221364	-0.102782	0.918136	1
B4GALNT1	13.8451	0.568358	0.23776	2.39047	0.0168268	1
B4GALNT2	0.645499	0.0657936	0.117047	0.562114	0.574038	1
B4GALNT3	536.492	-0.275507	0.216353	-1.27341	0.202871	1
B4GALNT4	94.7097	0.000650779	0.236337	0.00275361	0.997803	1
B4GALT1	1246.22	-0.0724182	0.176444	-0.410431	0.68149	1
B4GALT2	895.721	-0.128672	0.171236	-0.751431	0.452394	1
B4GALT3	860.723	-0.0812312	0.182131	-0.446005	0.655594	1
B4GALT4	311.262	0.0862908	0.160123	0.538905	0.589953	1
B4GALT5	275.214	0.13428	0.224533	0.59804	0.549813	1
B4GALT6	1431.71	-0.148587	0.222202	-0.668703	0.503685	1
B4GALT7	200.631	-0.173798	0.182463	-0.952511	0.340838	1
B4GAT1	298.014	-0.0762189	0.162125	-0.470124	0.638267	1
B9D1	222.093	-0.0953471	0.20895	-0.456315	0.648163	1
B9D2	94.5069	-0.0472459	0.219976	-0.214778	0.82994	1
BAALC	10.5492	0.103762	0.236468	0.4388	0.660807	1
BABAM1	624.731	-0.0676462	0.154294	-0.438425	0.661078	1
BACE1	381.82	-0.160759	0.143283	-1.12197	0.261876	1
BACE2	190.763	0.152534	0.167171	0.912443	0.361536	1
BACH1	2211.87	0.0506929	0.167785	0.302131	0.762553	1
BACH2	143.824	-0.0307306	0.227113	-0.135309	0.892367	1
BAD	373.591	-0.132426	0.203881	-0.649525	0.515999	1
BAG1	3445.12	-0.0229418	0.178968	-0.12819	0.897999	1
BAG2	510.349	-0.00798375	0.198492	-0.0402221	0.967916	1
BAG4	364.897	0.0120126	0.149934	0.080119	0.936143	1
BAG5	1085.14	0.00154764	0.157667	0.00981589	0.992168	1
BAG6	5578.49	-0.0882359	0.123611	-0.713818	0.475339	1
BAHCC1	393.148	-0.00217293	0.185342	-0.0117239	0.990646	1
BAHD1	1871.94	-0.0253726	0.130661	-0.194186	0.84603	1
BAI3	1.3031	-0.0274264	0.154038	-0.17805	0.858684	1
BAIAP2	1937.32	-0.0479846	0.187485	-0.255938	0.797999	1
BAIAP2L1	683.557	-0.217422	0.153299	-1.41829	0.156107	1
BAIAP2L2	22.1951	-0.100764	0.236388	-0.426264	0.669916	1
BAIAP3	57.8915	-0.0363071	0.238889	-0.151983	0.8792	1
BAK1	410.914	-0.08977	0.146189	-0.614066	0.539172	1
BAMBI	1500.93	-0.104591	0.217048	-0.481877	0.629893	1
BANF1	1701.38	0.0929245	0.188583	0.49275	0.622189	1
BANF2	0.452508	-0.0955922	0.105704	-0.904339	0.365816	1
BANK1	61.8233	0.317222	0.23848	1.33019	0.183457	1
BANP	294.132	-0.021416	0.207739	-0.103091	0.917891	1
BAP1	1463.3	-0.0447014	0.173606	-0.257487	0.796803	1
BARD1	61.4976	-0.117187	0.208187	-0.562891	0.573509	1
BARX1	1.90038	0.146854	0.157174	0.934339	0.350129	1
BARX2	1773.45	-0.223529	0.18097	-1.23517	0.216765	1
BASP1	193.185	0.029763	0.223832	0.13297	0.894217	1
BATF	12.2843	0.537095	0.23538	2.28182	0.0224998	1
BATF2	15.1416	0.385137	0.230987	1.66735	0.0954439	1
BATF3	9.886	0.129477	0.22321	0.580067	0.561869	1
BAX	292.724	-0.0136175	0.20569	-0.0662041	0.947215	1
BAZ1A	1645.01	0.00784337	0.204257	0.0383994	0.969369	1
BAZ1B	1977.2	0.0809005	0.145625	0.555538	0.578526	1
BAZ2A	3708.26	0.00985373	0.163487	0.0602721	0.951939	1
BAZ2B	1241.81	0.0404512	0.143462	0.281966	0.77797	1
BBC3	99.8748	-0.0185651	0.235261	-0.0789127	0.937102	1
BBIP1	94.0822	0.0147698	0.222877	0.0662689	0.947164	1
BBOX1	378.025	-0.0445285	0.237692	-0.187337	0.851397	1
BBS1	547.883	-0.15374	0.164306	-0.935691	0.349433	1
BBS10	46.1925	-0.0886583	0.229445	-0.386403	0.699198	1
BBS12	144.589	-0.120864	0.238909	-0.505901	0.612926	1
BBS2	686.355	-0.09037	0.144751	-0.624312	0.532423	1
BBS4	1003.08	-0.0660995	0.145613	-0.45394	0.649872	1
BBS5	445.702	-0.0716871	0.221231	-0.324037	0.74591	1
BBS7	170.997	-0.157795	0.224625	-0.702483	0.482378	1
BBS9	111.85	0.0247813	0.222083	0.111586	0.911152	1
BBX	905.793	0.217075	0.138918	1.56261	0.118143	1
BCAM	6802.76	-0.126423	0.196463	-0.643497	0.519902	1
BCAN	1.17651	-0.132462	0.145536	-0.910168	0.362734	1
BCAP29	730.11	0.0794014	0.205188	0.386968	0.69878	1
BCAP31	3167.91	0.00274835	0.162351	0.0169284	0.986494	1
BCAR1	451	0.149925	0.195632	0.766364	0.44346	1
BCAR3	97.6688	-0.116973	0.216428	-0.540469	0.588874	1
BCAS1	132.268	-0.058586	0.234936	-0.24937	0.803074	1
BCAS2	295.403	0.068246	0.195773	0.348598	0.727391	1
BCAS3	644.484	-0.130387	0.180082	-0.724042	0.46904	1
BCAS4	130.959	-0.0167855	0.209892	-0.0799721	0.936259	1
BCAT1	4.97844	-0.0312702	0.223562	-0.139872	0.888761	1
BCAT2	215.12	-0.217449	0.208195	-1.04445	0.296278	1
BCCIP	888.46	-0.0606344	0.180521	-0.335885	0.736958	1
BCDIN3D	187.569	-0.201425	0.154666	-1.30232	0.192806	1
BCHE	206.088	0.0958956	0.21119	0.454073	0.649776	1
BCKDHA	3726.11	-0.0887013	0.209653	-0.423087	0.672232	1
BCKDHB	1380.19	-0.0630739	0.207332	-0.304216	0.760963	1
BCKDK	501.467	-0.198487	0.183412	-1.08219	0.279167	1
BCL10	568.474	0.090851	0.174083	0.521885	0.601751	1
BCL11A	693.86	0.0251198	0.182643	0.137535	0.890608	1
BCL11B	2069.53	0.000347253	0.203679	0.0017049	0.99864	1
BCL2	28.7426	-0.0212949	0.238757	-0.0891903	0.928931	1
BCL2A1	48.3916	0.029325	0.235938	0.124291	0.901085	1
BCL2L1	1653.87	-0.0550099	0.136158	-0.404016	0.686201	1
BCL2L10	0.73719	0.0738223	0.139306	0.529927	0.596162	1
BCL2L11	359.188	0.0943727	0.212768	0.443547	0.65737	1
BCL2L12	296.532	-0.203722	0.206892	-0.984674	0.324784	1
BCL2L13	4542.36	0.0688512	0.194786	0.353471	0.723735	1
BCL2L14	44.5268	-0.128425	0.23916	-0.536984	0.591279	1
BCL2L15	19.6677	0.457395	0.232424	1.96793	0.0490756	1
BCL2L2	2211.55	0.00631544	0.152896	0.0413055	0.967052	1
BCL3	382.438	0.0323252	0.188892	0.171131	0.864121	1
BCL6	2962.55	-0.106544	0.195075	-0.546171	0.584949	1
BCL6B	173.69	-0.0568471	0.226424	-0.251065	0.801764	1
BCL7A	325.598	-0.0526194	0.170499	-0.30862	0.757611	1
BCL7B	426.277	-0.183055	0.140057	-1.307	0.191211	1
BCL7C	195.276	0.0863351	0.203808	0.423611	0.67185	1
BCL9	778.133	-0.205637	0.170137	-1.20865	0.226796	1
BCL9L	2599.81	-0.108663	0.16814	-0.646267	0.518107	1
BCLAF1	3178.34	0.00862715	0.127078	0.0678887	0.945874	1
BCNT2	1899.11	0.0288247	0.136784	0.210732	0.833096	1
BCO1	43.7903	-0.147609	0.238834	-0.618042	0.536548	1
BCO2	1532.69	0.167378	0.216313	0.773775	0.439064	1
BCOR	956.842	-0.109325	0.186023	-0.587696	0.556736	1
BCORL1	226.809	0.0339619	0.213627	0.158978	0.873686	1
BCR	839.897	-0.126745	0.163701	-0.774247	0.438785	1
BCS1L	244.019	-0.115979	0.193137	-0.600501	0.548173	1
BDA20	141467	-0.0526706	0.207252	-0.254138	0.799389	1
BDH1	399.242	-0.219305	0.219374	-0.999684	0.317463	1
BDH2	692.422	0.0116412	0.180014	0.0646683	0.948438	1
BDKRB1	27.1805	0.0340017	0.231681	0.146761	0.883321	1
BDKRB2	80.0902	-0.220927	0.219208	-1.00784	0.313532	1
BDNF	25.0718	-0.233555	0.225021	-1.03793	0.299303	1
BDP1	1253.14	0.24585	0.150761	1.63073	0.102948	1
BEAN1	14.4415	-0.191494	0.23841	-0.803211	0.421853	1
BECN1	1804.49	-0.119509	0.119395	-1.00096	0.316848	1
BECN2	0.194021	-0.0135498	0.064579	-0.209817	0.83381	1
BEGAIN	88.4253	-0.0359513	0.235765	-0.152488	0.878802	1
BEND2	0.409647	0.0664434	0.100957	0.658134	0.510452	1
BEND3	153.998	0.00417232	0.215774	0.0193365	0.984573	1
BEND4	0.135676	0.0242907	0.0645461	0.37633	0.706672	1
BEND5	43.3412	-0.212387	0.216779	-0.979738	0.327215	1
BEND6	12.2428	0.0962882	0.239025	0.402837	0.687068	1
BEND7	174.036	0.15643	0.177166	0.882956	0.37726	1
BERV-K1	11.4331	0.252977	0.235899	1.0724	0.283542	1
BEST1	5.76676	0.181217	0.2224	0.814825	0.415172	1
BEST2	0.768446	0.0229036	0.122238	0.187369	0.851372	1
BEST3	0.518729	-0.133003	0.122087	-1.08941	0.275973	1
BEST4	0.989989	0.0567149	0.138152	0.410525	0.681421	1
BET1	576.115	0.061087	0.178062	0.343065	0.731549	1
BET1L	1157.57	-0.0125976	0.166365	-0.0757226	0.93964	1
BEX2	462.199	-0.237987	0.197095	-1.20747	0.227251	1
BEX4	0.339565	0.0388722	0.0875066	0.44422	0.656883	1
BEX5	248.059	-0.0275523	0.22507	-0.122416	0.902569	1
BFAR	870.28	0.00112157	0.159331	0.00703927	0.994384	1
BFSP1	48.1613	-0.0560591	0.236649	-0.236887	0.812744	1
BFSP2	11.8018	0.213896	0.23709	0.902176	0.366964	1
BGLAP	33.4385	0.261018	0.238573	1.09408	0.273921	1
BGN	1555.47	-0.170261	0.221294	-0.76939	0.441662	1
BHLHA15	63.898	0.122483	0.221921	0.551919	0.581004	1
BHLHB9	154.705	0.260877	0.210943	1.23672	0.216192	1
BHLHE22	7.79933	0.140701	0.201513	0.698222	0.485038	1
BHLHE23	9.34707	0.0787896	0.225245	0.349795	0.726493	1
BHLHE40	3798.77	-0.106659	0.234635	-0.454573	0.649417	1
BHLHE41	352.195	-0.231861	0.234963	-0.986797	0.323742	1
BHMG1	1.17957	0.0602962	0.119274	0.505528	0.613188	1
BHMT2	9.4802	-0.215944	0.210272	-1.02698	0.304431	1
BICC1	327.39	0.187957	0.229184	0.820113	0.412152	1
BICD1	74.334	0.180015	0.230561	0.78077	0.434938	1
BICD2	9231.38	0.143788	0.156828	0.916856	0.359218	1
BID	607.643	0.00878702	0.189507	0.0463679	0.963017	1
BIK	4.90747	0.068294	0.239103	0.285626	0.775165	1
BIN1	304.92	0.112867	0.163623	0.689801	0.490319	1
BIN2	154.071	0.184003	0.235001	0.782987	0.433635	1
BIN3	624.341	-0.102961	0.178401	-0.577133	0.563849	1
BIRC2	908.147	-0.0276262	0.138731	-0.199135	0.842157	1
BIRC3	749.444	0.108806	0.226626	0.480113	0.631147	1
BIRC5	566.906	-0.197924	0.220435	-0.897881	0.369249	1
BIRC6	1832.28	0.00437754	0.147833	0.0296115	0.976377	1
BIVM	517.114	0.155869	0.173367	0.899072	0.368614	1
BLA-DQB	569.823	-0.0499732	0.180947	-0.276175	0.782413	1
BLCAP	838.868	0.0141311	0.142108	0.099439	0.92079	1
BLK	106.437	0.342819	0.238868	1.43518	0.151236	1
BLM	207.282	-0.094358	0.161274	-0.585078	0.558496	1
BLMH	3734.48	0.0280053	0.166719	0.167979	0.8666	1
BLNK	603.855	0.0398779	0.141581	0.281662	0.778203	1
BLOC1S1	1308.19	0.0216699	0.179828	0.120503	0.904084	1
BLOC1S2	768.004	0.12236	0.181193	0.675306	0.499482	1
BLOC1S3	431.006	-0.106103	0.148851	-0.712811	0.475963	1
BLOC1S4	211.068	0.0290113	0.195342	0.148516	0.881936	1
BLOC1S5	498.445	-0.00800977	0.122774	-0.0652402	0.947983	1
BLOC1S6	1196.52	0.129237	0.197028	0.655933	0.511867	1
BLVRA	891.505	-0.16814	0.181352	-0.927145	0.353851	1
BLVRB	605.54	-0.0362498	0.213535	-0.16976	0.865199	1
BLZF1	1417.33	0.0147186	0.185627	0.0792916	0.936801	1
BMF	533.523	-0.00180001	0.201324	-0.00894087	0.992866	1
BMI1	404.293	0.178721	0.180211	0.991732	0.321328	1
BMP1	984.61	-0.168126	0.162283	-1.036	0.3002	1
BMP2	469.878	0.0782138	0.22076	0.354293	0.723119	1
BMP2K	1494.41	0.00131029	0.199301	0.00657443	0.994754	1
BMP3	9.04885	0.154481	0.203461	0.759265	0.447694	1
BMP4	905.028	-0.263898	0.236553	-1.1156	0.264595	1
BMP6	66.4712	0.35165	0.23216	1.51469	0.129852	1
BMP7	991.284	0.0101237	0.18132	0.0558333	0.955475	1
BMP8A	16.2564	0.0759235	0.231955	0.32732	0.743426	1
BMP8B	192.063	-0.185644	0.237966	-0.780128	0.435315	1
BMPER	19.974	0.130155	0.23826	0.546272	0.584879	1
BMPR1A	2163.6	0.134865	0.145564	0.926498	0.354187	1
BMPR1B	742.261	0.0701708	0.225405	0.31131	0.755565	1
BMPR2	1932	0.164364	0.164721	0.997831	0.318361	1
BMS1	1090.45	-0.108926	0.153539	-0.709436	0.478054	1
BMX	52.0591	0.186625	0.237669	0.78523	0.432319	1
BNC1	895.83	-0.0792573	0.22228	-0.356564	0.721418	1
BNC2	1228.88	0.0984378	0.229866	0.42824	0.668476	1
BNIP1	209.926	-0.095001	0.162296	-0.585357	0.558307	1
BNIP2	1205.04	0.223249	0.16211	1.37715	0.168467	1
BNIP3	451.391	0.0683473	0.194582	0.351251	0.7254	1
BNIP3L	4613.32	-0.0659009	0.157037	-0.419651	0.67474	1
BNIPL	5758.67	-0.00299248	0.161151	-0.0185694	0.985185	1
BOC	1637.27	-0.0167924	0.220228	-0.0762502	0.93922	1
BOD1	549.034	-0.127265	0.17621	-0.722235	0.47015	1
BOD1L1	826.458	0.0805767	0.171041	0.471095	0.637573	1
BOK	265.481	0.12741	0.18646	0.68331	0.494411	1
BOLA	5868.22	0.287549	0.238515	1.20558	0.22798	1
BOLA-DMA	356.91	0.136504	0.209595	0.651273	0.51487	1
BOLA-DMB	675.631	0.153679	0.22541	0.681773	0.495382	1
BOLA-DOA	20.281	0.37998	0.237633	1.59902	0.109816	1
BOLA-DOB	88.1806	0.233329	0.23889	0.976722	0.328707	1
BOLA-DQA1	37.2053	-0.00296753	0.0698036	-0.0425126	0.96609	1
BOLA-DQA2	92.1458	0.029549	0.151089	0.195574	0.844944	1
BOLA-DRA	6955.63	0.144894	0.234294	0.618429	0.536293	1
BOLA-DRB2	25.3355	0.030459	0.201865	0.150888	0.880064	1
BOLA-DRB3	2694.63	0.24283	0.236197	1.02808	0.303911	1
BOLA-DYA	867.381	0.00299365	0.236705	0.0126472	0.989909	1
BOLA-DYB	792.501	0.0440612	0.22943	0.192046	0.847706	1
BOLA-NC1	5054.48	0.0554468	0.212971	0.260349	0.794594	1
BOLA1	228.277	0.064945	0.19488	0.333256	0.738941	1
BOLA2B	644.085	-0.125619	0.184885	-0.679442	0.496858	1
BOLA3	138.847	-0.107206	0.194077	-0.552387	0.580683	1
BOLL	0.880316	-0.113726	0.111999	-1.01541	0.309908	1
BOP1	534.305	-0.057196	0.180977	-0.316039	0.751973	1
BORA	432.229	-0.0620344	0.207782	-0.298555	0.76528	1
BORCS5	159.415	-0.015977	0.197907	-0.0807297	0.935657	1
BORCS6	321.67	0.0160371	0.182387	0.087929	0.929933	1
BORCS7	509.352	-0.0277199	0.172576	-0.160624	0.872389	1
BORCS8	507.588	0.0136607	0.204832	0.0666923	0.946827	1
BOSTAUV1R414	19.3553	0.00533434	0.235825	0.0226199	0.981954	1
BOSTAUV1R417	1.848	0.221436	0.194523	1.13835	0.254973	1
BOSTAUV1R424	0.2035	-0.0135824	0.0645919	-0.210281	0.833448	1
BPGM	261.331	-0.113262	0.227354	-0.498173	0.618362	1
BPHL	230.36	0.0589891	0.178711	0.33008	0.741339	1
BPI	23.4319	0.277012	0.238667	1.16066	0.245778	1
BPIFA1	0.154364	0.0274112	0.0645461	0.424676	0.671073	1
BPIFA2A	16.9454	-0.016362	0.215909	-0.0757821	0.939592	1
BPIFA2B	0.191873	-0.0135498	0.064579	-0.209817	0.83381	1
BPIFA2C	98.2176	0.0695978	0.169033	0.411742	0.680529	1
BPIFA3	1.18684	-0.170677	0.12823	-1.33102	0.183183	1
BPIFB1	1.08156	-0.18976	0.143123	-1.32586	0.184887	1
BPIFB5	0.406756	0.00512028	0.0667838	0.0766695	0.938886	1
BPIFB6	50.5918	-0.340233	0.231669	-1.46862	0.141936	1
BPIFC	2705.82	-0.0392026	0.157661	-0.248652	0.80363	1
BPNT1	895.258	0.00454396	0.162632	0.0279402	0.97771	1
BPTF	1260.82	0.0366948	0.151464	0.242268	0.808573	1
BRAF	2319.64	0.0532051	0.208977	0.254597	0.799034	1
BRAP	975.831	-0.1193	0.151424	-0.787855	0.430782	1
BRAT1	378.541	-0.164323	0.216634	-0.758532	0.448133	1
BRB	244.203	0.464894	0.23636	1.96689	0.049196	1
BRCA1	263.319	-0.0784399	0.194835	-0.402596	0.687245	1
BRCA2	372.682	-0.127918	0.167197	-0.765074	0.444228	1
BRCC3	512.373	-0.00573134	0.154648	-0.0370606	0.970437	1
BRD1	1183.36	0.0396186	0.149776	0.264519	0.79138	1
BRD2	6664.89	0.0430627	0.155556	0.276832	0.781909	1
BRD3	606.956	-0.0456828	0.174548	-0.26172	0.793537	1
BRD4	1594.7	-0.115952	0.168871	-0.686629	0.492317	1
BRD7	2556.33	-0.192418	0.146344	-1.31483	0.188568	1
BRD8	2044.96	-0.155864	0.132024	-1.18057	0.237775	1
BRD9	1343.62	0.0925475	0.167744	0.551719	0.581141	1
BRDT	0.182921	-0.0678316	0.0646119	-1.04983	0.293796	1
BRE	660.67	-0.180211	0.174047	-1.03542	0.300475	1
BREH1	120.137	-0.131666	0.231008	-0.56996	0.568705	1
BRF1	1028.15	0.0910594	0.183777	0.495488	0.620256	1
BRF2	212.795	0.115451	0.170155	0.678506	0.497451	1
BRI3	280.606	0.105728	0.183634	0.575752	0.564783	1
BRI3BP	43.7787	-0.20908	0.217024	-0.963393	0.33535	1
BRICD5	20.0249	0.0145336	0.22896	0.0634769	0.949387	1
BRINP1	24.146	-0.457167	0.238485	-1.91696	0.0552425	1
BRINP2	7.28194	-0.00350814	0.199226	-0.0176089	0.985951	1
BRIP1	96.7438	-0.11061	0.19749	-0.560077	0.575427	1
BRIX1	668.589	0.0779379	0.182889	0.42615	0.669999	1
BRK1	1275.83	0.0607505	0.155979	0.389479	0.696922	1
BRMS1	1406.09	-0.0168565	0.196181	-0.0859233	0.931527	1
BRMS1L	394.319	0.0777177	0.188526	0.412239	0.680165	1
BROX	2049.91	0.207667	0.200203	1.03728	0.299605	1
BRPF1	839.864	-0.0608948	0.115022	-0.529418	0.596515	1
BRPF3	697.347	-0.0294764	0.164943	-0.178706	0.858168	1
BRSK1	78.5077	-0.144536	0.225881	-0.639879	0.522251	1
BRSK2	3.60111	-0.129584	0.201704	-0.642446	0.520583	1
BRWD1	783.802	0.089814	0.158773	0.565676	0.571614	1
BRWD3	675.671	0.227512	0.182756	1.24489	0.213172	1
BSCL2	903.246	-0.272078	0.18527	-1.46854	0.141956	1
BSDC1	1334.71	-0.124898	0.091246	-1.3688	0.171061	1
BSG	4881.23	-0.0618702	0.178184	-0.347227	0.728421	1
BSN	49.6748	-0.146411	0.23474	-0.623717	0.532813	1
BSND	15.6903	-0.0659434	0.230031	-0.286672	0.774363	1
BSP5	0.144936	-0.0212019	0.0645461	-0.328476	0.742552	1
BSPRY	407.9	-0.251931	0.20351	-1.23793	0.215743	1
BST1	105.54	0.133755	0.238968	0.55972	0.57567	1
BTAF1	1249.08	0.0924059	0.168007	0.550011	0.582312	1
BTBD1	806.136	0.031714	0.157748	0.201042	0.840666	1
BTBD10	596.583	0.087091	0.154126	0.565065	0.57203	1
BTBD11	625.457	0.0846812	0.173282	0.488691	0.62506	1
BTBD16	2.67824	-0.0736251	0.210746	-0.349354	0.726823	1
BTBD19	289.991	-0.0527295	0.224936	-0.23442	0.814659	1
BTBD2	1281.24	-0.0582007	0.165429	-0.351817	0.724975	1
BTBD3	2612.66	0.00343327	0.157793	0.0217581	0.982641	1
BTBD6	984.455	-0.00562081	0.149535	-0.0375886	0.970016	1
BTBD7	1215.52	0.196949	0.139159	1.41528	0.156987	1
BTBD8	155.661	0.183779	0.219685	0.836559	0.402841	1
BTBD9	468.172	-0.0184727	0.17786	-0.103861	0.91728	1
BTC	809.481	-0.117083	0.231769	-0.505171	0.613439	1
BTD	133.167	-0.0709406	0.227592	-0.311701	0.755268	1
BTF3	9490.47	0.0267901	0.1278	0.209625	0.83396	1
BTF3L4	1024.24	0.0585008	0.150053	0.389867	0.696635	1
BTG1	6955.26	0.0752782	0.192469	0.391119	0.695709	1
BTG3	818.952	0.0349388	0.135112	0.258592	0.79595	1
BTG4	0.819292	-0.0966492	0.111572	-0.866248	0.386354	1
BTK	173.763	0.256273	0.237577	1.07869	0.280724	1
BTLA	6.54278	0.216023	0.179869	1.201	0.229751	1
BTN1A1	0.717802	-0.0182907	0.121493	-0.15055	0.880331	1
BTN2A1	25.5498	0.130889	0.238398	0.549036	0.58298	1
BTN3A3	39.0497	0.206674	0.229957	0.898751	0.368786	1
BTNL9	27.8267	0.0181476	0.236404	0.0767649	0.938811	1
BTRC	807.317	-0.0390803	0.110179	-0.354698	0.722816	1
BUB1	407.097	-0.250804	0.210221	-1.19305	0.232851	1
BUB1B	378.967	-0.276903	0.2087	-1.3268	0.184575	1
BUB3	1512.68	-0.0404875	0.156563	-0.258602	0.795943	1
BUD13	482.563	-0.167146	0.150971	-1.10713	0.268236	1
BUD31	1787.92	-0.147956	0.186475	-0.793437	0.427523	1
BVES	8.55655	-0.112822	0.208482	-0.541161	0.588397	1
BYSL	341.776	-0.137925	0.183234	-0.752725	0.451615	1
BZRAP1	79.0874	0.0855505	0.223849	0.38218	0.702328	1
BZW1	6698.76	0.00750352	0.160124	0.0468606	0.962624	1
BZW2	1724.92	-0.123409	0.185513	-0.665233	0.505902	1
BoLA	873.626	0.280269	0.21423	1.30826	0.190784	1
C10H14orf1	525.306	-0.1918	0.165143	-1.16142	0.245472	1
C10H14orf119	806.824	0.0649211	0.184292	0.352273	0.724634	1
C10H14orf166	2884.7	0.0743307	0.163929	0.453431	0.650238	1
C10H14orf169	268.553	-0.022736	0.16541	-0.137452	0.890673	1
C10H14orf37	188.18	-0.387711	0.231735	-1.67308	0.094311	1
C10H14orf39	0.331614	0.0160865	0.0752689	0.21372	0.830765	1
C10H14orf53	0.695849	-0.0322724	0.102035	-0.316287	0.751785	1
C10H14orf93	234.261	-0.0180523	0.214871	-0.0840147	0.933045	1
C10H15orf41	125.875	0.135623	0.189116	0.717141	0.473287	1
C10H15orf43	0.167092	-0.0229138	0.0645992	-0.354707	0.722809	1
C10H15orf48	403.468	-0.0584292	0.234116	-0.249574	0.802917	1
C10H15orf52	1039.08	0.0313827	0.228727	0.137206	0.890868	1
C10H15orf57	699.952	0.0619091	0.145375	0.425857	0.670212	1
C10H15orf59	50.393	0.0777949	0.206756	0.376264	0.70672	1
C10H15orf61	22.0366	0.104589	0.238185	0.43911	0.660582	1
C11H2orf16	1.00729	-0.0598272	0.152636	-0.39196	0.695088	1
C11H2orf40	52.9961	0.230503	0.225374	1.02276	0.306423	1
C11H2orf42	125.712	-0.0190794	0.21236	-0.0898445	0.928411	1
C11H2orf44	173.22	0.0536719	0.167912	0.319644	0.749238	1
C11H2orf49	620.698	0.0257613	0.129933	0.198266	0.842837	1
C11H2orf50	8.66487	0.1065	0.227564	0.468	0.639784	1
C11H2orf61	0.98687	0.144237	0.158983	0.907248	0.364276	1
C11H2orf68	1075.98	0.0847938	0.155041	0.546913	0.584439	1
C11H2orf70	0.185758	-0.046266	0.0646131	-0.716047	0.473962	1
C11H2orf71	0.44613	-0.0881804	0.0934975	-0.943131	0.345614	1
C11H2orf73	0.944821	0.037652	0.137841	0.273156	0.784733	1
C11H2orf74	0.494	-0.0589612	0.0876765	-0.672486	0.501274	1
C11H2orf78	0.303679	0.013143	0.0653489	0.20112	0.840605	1
C11H2orf81	2.26525	0.104479	0.208313	0.501548	0.615985	1
C11H9orf114	272.142	-0.0814461	0.157126	-0.518349	0.604215	1
C11H9orf116	147.266	0.0736613	0.179705	0.409901	0.681879	1
C11H9orf142	541.389	-0.0124978	0.217082	-0.0575719	0.95409	1
C11H9orf16	952.501	-0.14467	0.20495	-0.70588	0.480263	1
C11H9orf172	26.2546	0.230664	0.238044	0.968999	0.332546	1
C11H9orf50	19.0322	-0.205371	0.237545	-0.864558	0.387281	1
C11H9orf69	550.096	-0.0637882	0.177697	-0.358972	0.719616	1
C11H9orf78	1212.86	-0.0221563	0.11875	-0.18658	0.85199	1
C11H9orf9	51.2268	-0.16385	0.238238	-0.687757	0.491606	1
C13H10orf113	1.2709	-0.0109672	0.160166	-0.0684736	0.945409	1
C13H20orf141	0.145099	-0.00948439	0.0645461	-0.14694	0.88318	1
C13H20orf144	1.4968	0.037154	0.185071	0.200755	0.84089	1
C13H20orf173	0.917172	0.118356	0.125085	0.946204	0.344044	1
C13H20orf194	366.813	-3.92584e-05	0.174557	-0.000224902	0.999821	1
C13H20orf195	44.3355	-0.251238	0.230253	-1.09114	0.275212	1
C13H20orf196	65.9136	0.0713093	0.211921	0.33649	0.736501	1
C13H20orf202	18.2637	-0.254895	0.239128	-1.06593	0.286454	1
C13H20orf24	1151.66	-0.0139803	0.204813	-0.0682587	0.94558	1
C13H20orf27	453.399	-0.10925	0.168888	-0.646881	0.517709	1
C13H20orf85	0.377651	-0.0737811	0.0686878	-1.07415	0.282755	1
C13H20orf96	26.3181	-0.128714	0.238534	-0.539605	0.58947	1
C14H8orf22	11.0814	-0.0610522	0.236861	-0.257755	0.796596	1
C14H8orf33	572.645	-0.0353893	0.186924	-0.189325	0.849838	1
C14H8orf34	9.78041	-0.376803	0.20126	-1.87222	0.0611765	1
C14H8orf37	763.056	-0.0287505	0.20676	-0.139052	0.889409	1
C14H8orf46	19.9787	-0.0349635	0.238514	-0.146589	0.883457	1
C14H8orf59	323.781	-0.0822625	0.158584	-0.518733	0.603947	1
C14H8orf76	488.104	-0.0439774	0.171252	-0.256799	0.797334	1
C14H8orf82	298.11	-0.00461987	0.158197	-0.0292033	0.976702	1
C14H8orf88	9.14766	0.272653	0.227168	1.20022	0.230052	1
C14H8orf89	186.257	0.174084	0.208767	0.833867	0.404356	1
C15H11orf1	1.52139	0.0459658	0.147883	0.310825	0.755934	1
C15H11orf16	1.64608	-0.351943	0.18008	-1.95438	0.0506567	1
C15H11orf31	577.496	0.298126	0.213893	1.39381	0.163375	1
C15H11orf34	2917.52	-0.219361	0.197683	-1.10966	0.267145	1
C15H11orf49	340.237	0.0323004	0.223449	0.144554	0.885063	1
C15H11orf52	61.4719	0.00169927	0.228383	0.00744043	0.994063	1
C15H11orf57	1001.95	-0.0154422	0.131284	-0.117625	0.906365	1
C15H11orf58	3349.19	0.0720588	0.172913	0.416734	0.676873	1
C15H11orf63	1.182	0.0228151	0.142401	0.160217	0.87271	1
C15H11orf65	0.463898	-0.041336	0.108209	-0.382001	0.702461	1
C15H11orf70	43.264	-0.082714	0.225333	-0.367075	0.713563	1
C15H11orf71	163.24	-0.0316653	0.195554	-0.161927	0.871364	1
C15H11orf74	373.719	0.06878	0.181433	0.379093	0.704619	1
C15H11orf87	3.66454	-0.0873468	0.223071	-0.391564	0.69538	1
C15H11orf88	0.870304	-0.135146	0.123988	-1.09	0.275715	1
C15H11orf91	2.21722	-0.100457	0.196085	-0.512312	0.608433	1
C15H11orf94	24.7502	0.283289	0.238437	1.18811	0.234792	1
C15H11orf96	102.035	0.481689	0.230531	2.08948	0.0366647	1
C15H11orf97	0.147206	-0.00948439	0.0645461	-0.14694	0.88318	1
C16H1orf101	5.05306	-0.0637118	0.232944	-0.273507	0.784463	1
C16H1orf105	26.7335	0.14084	0.239137	0.588949	0.555896	1
C16H1orf106	454.301	-0.00278612	0.216223	-0.0128854	0.989719	1
C16H1orf112	161.089	0.00588905	0.20288	0.0290273	0.976843	1
C16H1orf115	246.471	0.160958	0.204746	0.786138	0.431787	1
C16H1orf116	1621.07	-0.11859	0.183685	-0.64562	0.518526	1
C16H1orf158	44.4078	-0.208561	0.226007	-0.92281	0.356106	1
C16H1orf159	369.593	-0.0307008	0.202868	-0.151334	0.879713	1
C16H1orf167	6.00072	0.102896	0.222001	0.463492	0.643012	1
C16H1orf174	312.291	-0.0223745	0.158763	-0.14093	0.887925	1
C16H1orf186	70.6047	0.496002	0.237573	2.08779	0.0368172	1
C16H1orf21	579.109	0.0878438	0.157896	0.556339	0.577979	1
C16H1orf233	116.66	0.0434998	0.197486	0.220268	0.825663	1
C16H1orf27	482.969	-0.0077328	0.169504	-0.0456201	0.963613	1
C16H1orf74	129.536	0.0280692	0.159662	0.175804	0.860448	1
C16H1orf95	272.919	0.239062	0.212555	1.12471	0.260713	1
C17H12orf43	143.673	-0.113624	0.187736	-0.605234	0.545023	1
C17H12orf49	452.45	0.065554	0.173283	0.378305	0.705204	1
C17H12orf65	176.241	-0.032545	0.201683	-0.161367	0.871804	1
C17H22orf31	4.24527	-0.00470585	0.221612	-0.0212346	0.983059	1
C17H22orf39	215.169	0.21594	0.209669	1.02991	0.303053	1
C17H4orf33	201.678	-0.166772	0.192963	-0.864272	0.387438	1
C17H4orf45	0.204201	-0.0337595	0.0647011	-0.521776	0.601826	1
C17H4orf46	274.947	0.0204417	0.201728	0.101333	0.919286	1
C17H4orf51	2.0476	0.0550891	0.168164	0.327592	0.74322	1
C17H5orf52	67.8151	-0.165739	0.238713	-0.694302	0.487493	1
C18H16orf46	21.7321	0.0568059	0.239024	0.237658	0.812147	1
C18H16orf70	1197	-0.0262361	0.137842	-0.190335	0.849046	1
C18H16orf74	102.045	0.020647	0.236186	0.0874185	0.930339	1
C18H16orf78	0.484043	-0.0628858	0.120882	-0.520225	0.602907	1
C18H16orf86	0.244383	-0.00757578	0.0707809	-0.107031	0.914764	1
C18H16orf87	258.869	-0.151684	0.194308	-0.780638	0.435015	1
C18H16orf95	2.23426	0.104579	0.187248	0.558507	0.576498	1
C18H19orf12	254.708	0.0501914	0.176873	0.283771	0.776586	1
C18H19orf18	65.0212	0.0117112	0.229172	0.0511021	0.959244	1
C18H19orf33	1195.01	-0.0216076	0.217864	-0.0991794	0.920996	1
C18H19orf47	524.387	-0.0191067	0.177624	-0.107568	0.914338	1
C18H19orf48	293.683	-0.0793523	0.217484	-0.364864	0.715213	1
C18H19orf54	122.613	-0.242165	0.215635	-1.12303	0.261425	1
C18H19orf68	75.3728	0.32575	0.225875	1.44217	0.149254	1
C18H19orf73	0.889227	0.000875828	0.140945	0.00621398	0.995042	1
C18H19orf81	0.300055	0.0278088	0.0726894	0.382571	0.702038	1
C18H19orf84	3.952	0.215529	0.210361	1.02457	0.305567	1
C19H17orf100	19.7347	0.0108885	0.237992	0.0457518	0.963508	1
C19H17orf105	0.476096	-0.0631762	0.0993673	-0.635785	0.524917	1
C19H17orf107	5.32565	0.0335991	0.227783	0.147505	0.882734	1
C19H17orf49	589.68	-0.103684	0.176575	-0.587198	0.557071	1
C19H17orf50	0.317137	0.047009	0.0881976	0.532997	0.594036	1
C19H17orf53	69.7526	-0.166693	0.182004	-0.915873	0.359733	1
C19H17orf58	136.272	-0.129678	0.231055	-0.561241	0.574633	1
C19H17orf62	794.947	0.0537237	0.169671	0.316635	0.751521	1
C19H17orf64	0.697119	-0.0200942	0.117546	-0.170948	0.864265	1
C19H17orf67	36.0844	-0.109701	0.233513	-0.469785	0.638509	1
C19H17orf75	721.973	0.0394725	0.19259	0.204956	0.837607	1
C19H17orf80	1010.89	0.0760763	0.142148	0.535192	0.592517	1
C19H17orf82	5.10203	0.0385419	0.226702	0.170011	0.865002	1
C19H17orf89	205.126	-0.0127739	0.214761	-0.05948	0.95257	1
C19H17orf96	34.5991	-0.0107454	0.221555	-0.0484999	0.961318	1
C19H17orf97	0.796783	-0.0162584	0.142121	-0.114398	0.908922	1
C19H17orf98	8.26197	0.373253	0.223293	1.67159	0.0946055	1
C1D	1087.66	0.112537	0.192725	0.583925	0.559271	1
C1GALT1	100.731	0.14535	0.231697	0.627329	0.530444	1
C1GALT1C1	595.565	-0.025597	0.161975	-0.158031	0.874432	1
C1H21orf140	1.54902	0.117318	0.159937	0.733529	0.463236	1
C1H21orf2	257.223	0.0122052	0.186874	0.0653125	0.947925	1
C1H21orf33	866.317	-0.0387821	0.228514	-0.169714	0.865235	1
C1H21orf58	17.8627	-0.11687	0.236612	-0.493928	0.621357	1
C1H21orf59	1076.68	-0.0297214	0.186121	-0.159688	0.873127	1
C1H21orf62	9.23067	-0.0327345	0.239117	-0.136897	0.891112	1
C1H21orf91	2282.39	0.198973	0.200595	0.991915	0.321239	1
C1H3orf17	522.094	-0.0634513	0.219067	-0.289644	0.772089	1
C1H3orf30	0.652009	-0.0521803	0.0958027	-0.544664	0.585984	1
C1H3orf33	163.27	0.000845594	0.223015	0.00379164	0.996975	1
C1H3orf38	306.974	0.0397665	0.199319	0.199512	0.841863	1
C1H3orf52	849.912	-0.186788	0.206874	-0.902906	0.366576	1
C1H3orf58	2486.62	0.199167	0.212173	0.938704	0.347883	1
C1H3orf70	29.8923	0.14385	0.237627	0.605362	0.544938	1
C1H3orf80	0.395063	0.0384994	0.0664582	0.579302	0.562386	1
C1QA	360.544	0.32586	0.22219	1.46658	0.14249	1
C1QB	178.871	0.319045	0.236931	1.34657	0.178118	1
C1QBP	613.34	-0.0442637	0.179354	-0.246795	0.805067	1
C1QC	119.308	0.402002	0.236553	1.69942	0.0892409	1
C1QL1	1.04835	-0.0612363	0.158174	-0.387145	0.698649	1
C1QL2	0.896694	0.0516806	0.147465	0.35046	0.725993	1
C1QL3	4.26745	0.139058	0.221014	0.629181	0.529231	1
C1QTNF1	509.42	0.355856	0.22358	1.59163	0.111467	1
C1QTNF2	70.56	0.423142	0.227451	1.86036	0.062834	1
C1QTNF3	85.8437	0.538013	0.235486	2.28469	0.0223307	1
C1QTNF4	0.709611	-0.0528171	0.133185	-0.39657	0.691684	1
C1QTNF5	113.431	0.264197	0.202706	1.30335	0.192456	1
C1QTNF6	289.29	0.0675425	0.188967	0.35743	0.72077	1
C1QTNF7	183.481	0.292086	0.234821	1.24387	0.213549	1
C1QTNF9	7.37913	-0.0390151	0.23165	-0.168423	0.866251	1
C1R	2422.95	0.423069	0.237205	1.78356	0.0744954	1
C1RL	28.0708	-0.169766	0.22762	-0.74583	0.45577	1
C1S	2545.78	0.437684	0.235969	1.85484	0.0636195	1
C2	351.163	0.464109	0.238266	1.94786	0.0514318	1
C20H5orf22	459.26	0.041777	0.148009	0.28226	0.777744	1
C20H5orf28	87.6679	0.0146098	0.190038	0.0768784	0.93872	1
C20H5orf34	310.568	0.0195056	0.189558	0.1029	0.918042	1
C20H5orf42	706.206	0.0120209	0.153532	0.0782959	0.937593	1
C20H5orf47	0.509995	-0.0660876	0.100259	-0.659165	0.50979	1
C20H5orf49	23.2408	0.154448	0.216967	0.711852	0.476557	1
C20H5orf58	0.613878	0.0233437	0.109233	0.213705	0.830777	1
C21H14orf132	8.9768	-0.108273	0.230396	-0.469943	0.638396	1
C21H14orf142	391.615	-0.0281372	0.183662	-0.153201	0.87824	1
C21H14orf180	0.631803	0.0565669	0.116949	0.483689	0.628607	1
C21H14orf2	1274.63	0.0761003	0.192592	0.395137	0.692742	1
C21H14orf28	231.194	0.0374869	0.181881	0.206107	0.836707	1
C21H14orf79	136.732	-0.0472258	0.200789	-0.235201	0.814052	1
C21H14orf80	128.022	-0.0856643	0.212216	-0.403664	0.686459	1
C21H15orf39	214.294	-0.0324676	0.175873	-0.184608	0.853536	1
C21H15orf40	598.88	0.048952	0.202127	0.242184	0.808638	1
C22H3orf14	117.944	-0.1067	0.23747	-0.449318	0.653202	1
C22H3orf18	18.0729	0.117366	0.23799	0.493158	0.621901	1
C22H3orf20	3.90632	-0.202745	0.22667	-0.894452	0.37108	1
C22H3orf22	20.2125	0.0594774	0.234408	0.253734	0.799701	1
C22H3orf35	94.4807	-0.205361	0.232064	-0.884932	0.376193	1
C22H3orf62	144.358	0.12934	0.195205	0.662588	0.507594	1
C22H3orf67	38.3242	-0.0940985	0.226275	-0.415859	0.677513	1
C22H3orf84	0.270626	-0.0512988	0.0651011	-0.787986	0.430705	1
C23H6orf10	2.92596	-0.0529655	0.121848	-0.434685	0.663791	1
C23H6orf106	1917.04	-0.0155478	0.11476	-0.135481	0.892232	1
C23H6orf132	3308.18	-0.0292551	0.182057	-0.160692	0.872336	1
C23H6orf136	400.209	-0.0507042	0.237633	-0.213372	0.831037	1
C23H6orf141	168.302	-0.168005	0.199034	-0.844099	0.398614	1
C23H6orf15	217.764	0.162154	0.237614	0.682425	0.49497	1
C23H6orf222	3.99496	-0.149658	0.209825	-0.71325	0.475691	1
C23H6orf223	6.83733	0.00118891	0.220879	0.00538263	0.995705	1
C23H6orf226	280.45	-0.0719208	0.17189	-0.418412	0.675646	1
C23H6orf229	0.595186	0.0575272	0.116981	0.491763	0.622887	1
C23H6orf25	353.942	-0.260973	0.198227	-1.31654	0.187994	1
C23H6orf47	701.589	-0.0792289	0.16856	-0.470035	0.63833	1
C23H6orf62	3330.74	0.0960734	0.174728	0.549847	0.582424	1
C23H6orf89	2117.6	1.76215e-05	0.13531	0.000130231	0.999896	1
C24H18orf21	355.342	0.0142316	0.229102	0.0621192	0.950468	1
C24H18orf25	102.596	0.217322	0.219274	0.991099	0.321637	1
C24H18orf32	672.853	0.0904715	0.173179	0.522416	0.601381	1
C24H18orf42	28.4407	0.0737872	0.235347	0.313525	0.753881	1
C24H18orf54	62.5463	-0.0395546	0.233054	-0.169723	0.865228	1
C24H18orf63	0.307606	0.0172927	0.0728555	0.237356	0.812381	1
C24H18orf8	613.866	-0.0645538	0.124247	-0.519559	0.603371	1
C25H16orf13	723.917	-0.10757	0.194261	-0.553742	0.579755	1
C25H16orf45	42.6638	0.00881229	0.234433	0.0375898	0.970015	1
C25H16orf52	102.558	0.256097	0.224485	1.14082	0.253943	1
C25H16orf54	53.3649	0.54601	0.238116	2.29304	0.0218456	1
C25H16orf58	268.116	-0.178033	0.19348	-0.920165	0.357487	1
C25H16orf59	481.582	-0.10097	0.19292	-0.523379	0.60071	1
C25H16orf62	908.952	0.0203059	0.105549	0.192384	0.847441	1
C25H16orf71	54.0057	-0.0931622	0.222604	-0.41851	0.675574	1
C25H16orf72	1231.88	0.214426	0.214024	1.00188	0.316402	1
C25H16orf82	6.40854	-0.335515	0.225053	-1.49083	0.136007	1
C25H16orf89	26.0128	-0.202109	0.209797	-0.963354	0.33537	1
C25H16orf90	0.783984	-0.0579805	0.123344	-0.470072	0.638303	1
C25H16orf91	388.936	0.0103963	0.173979	0.059756	0.95235	1
C25H16orf96	4.1384	0.174511	0.21155	0.824916	0.409419	1
C25H7orf26	491.811	0.0299312	0.182531	0.163978	0.869748	1
C25H7orf43	356.026	-0.0902587	0.179542	-0.502716	0.615164	1
C25H7orf50	488.064	0.0864856	0.154211	0.560825	0.574917	1
C25H7orf61	7.95791	0.0509116	0.239472	0.212599	0.83164	1
C26H10orf120	1.45338	-0.138799	0.147284	-0.942391	0.345992	1
C26H10orf131	67.3935	0.0577156	0.2259	0.255492	0.798343	1
C26H10orf2	651.378	-0.0277624	0.150524	-0.184439	0.853669	1
C26H10orf62	57.7731	-0.374729	0.215282	-1.74064	0.0817465	1
C26H10orf76	602.378	-0.0698974	0.135529	-0.515738	0.606037	1
C26H10orf82	2.96846	0.016153	0.213479	0.0756654	0.939685	1
C26H10orf88	281.592	0.158425	0.196711	0.805372	0.420605	1
C26H10orf90	4.95597	0.242398	0.222451	1.08967	0.27586	1
C27H4orf47	109.498	0.168767	0.189463	0.890767	0.373054	1
C27H8orf4	186.456	0.0541444	0.234292	0.231098	0.817239	1
C27H8orf48	62.2366	-0.0274947	0.222712	-0.123454	0.901748	1
C28H10orf10	136.871	0.16055	0.231712	0.692886	0.488381	1
C28H10orf105	12.1821	-0.174102	0.23268	-0.748246	0.454312	1
C28H10orf107	126.09	-0.018893	0.227344	-0.0831032	0.933769	1
C28H10orf11	28.2145	-0.229192	0.224407	-1.02132	0.307101	1
C28H10orf128	27.3701	0.233831	0.238953	0.978562	0.327796	1
C28H10orf35	332.676	0.143678	0.180441	0.796263	0.425879	1
C28H10orf53	0.210076	0.0287501	0.0647112	0.444284	0.656838	1
C28H10orf54	1556.6	-0.151462	0.177256	-0.854482	0.392838	1
C28H10orf71	2.70993	-0.121484	0.169028	-0.718721	0.472313	1
C28H1orf131	509.941	-0.0701594	0.204751	-0.342657	0.731857	1
C28H1orf198	271.681	0.0933074	0.206113	0.452701	0.650764	1
C29H11orf24	210.816	-0.0312333	0.212882	-0.146717	0.883356	1
C29H11orf54	428.576	-0.0884333	0.191804	-0.46106	0.644755	1
C29H11orf68	347.761	-0.0598572	0.203164	-0.294626	0.76828	1
C29H11orf73	760.842	-0.0169381	0.208405	-0.0812752	0.935223	1
C29H11orf84	225.937	0.124043	0.230583	0.537955	0.590608	1
C29H11orf85	0.786542	-0.0961285	0.137924	-0.696968	0.485823	1
C29H11orf86	0.18136	-0.046266	0.0646131	-0.716047	0.473962	1
C29H11orf95	67.9713	0.151153	0.237392	0.636721	0.524307	1
C2CD2	734.247	-0.12088	0.233461	-0.517773	0.604616	1
C2CD2L	811.675	-0.230188	0.181085	-1.27116	0.203672	1
C2CD3	499.553	-0.0911021	0.174864	-0.520987	0.602376	1
C2CD4B	75.9754	-0.160547	0.227643	-0.70526	0.480648	1
C2CD4C	2.09782	0.352612	0.200188	1.76141	0.0781698	1
C2CD4D	18.5626	0.241497	0.239396	1.00878	0.31308	1
C2CD5	1484.33	0.0514995	0.171963	0.29948	0.764574	1
C2H1orf234	0.247847	0.0270762	0.0647637	0.418077	0.675891	1
C2H1orf64	0.198779	0.0125214	0.0645461	0.193991	0.846183	1
C2H2orf47	217.842	-0.327822	0.157562	-2.08058	0.0374722	1
C2H2orf57	0.600865	0.0209026	0.100713	0.207546	0.835583	1
C2H2orf69	243.198	0.247917	0.21971	1.12838	0.259159	1
C2H2orf72	58.3384	-0.026048	0.181977	-0.143139	0.886181	1
C2H2orf76	163.631	-0.0662217	0.176281	-0.37566	0.707169	1
C2H2orf80	0.881548	0.0963748	0.134517	0.716448	0.473714	1
C2H2orf88	38.4298	-0.177163	0.217705	-0.813775	0.415774	1
C3	2800.49	0.164578	0.237753	0.692221	0.488799	1
C3AR1	70.1365	0.378884	0.2312	1.63878	0.10126	1
C3H1orf109	507.731	0.0199188	0.147327	0.135202	0.892453	1
C3H1orf111	1.48455	-0.261994	0.160284	-1.63456	0.102141	1
C3H1orf122	247.767	0.0978318	0.164854	0.593443	0.552885	1
C3H1orf123	726.441	-0.0459732	0.156944	-0.292927	0.769578	1
C3H1orf141	0.428249	-0.0167957	0.112527	-0.149259	0.881349	1
C3H1orf162	56.6338	0.0895824	0.233658	0.383391	0.70143	1
C3H1orf168	90.3359	-0.1389	0.22244	-0.624439	0.532339	1
C3H1orf185	1.44555	-0.233007	0.185544	-1.2558	0.209187	1
C3H1orf189	10.2602	0.0112261	0.239619	0.0468499	0.962633	1
C3H1orf194	11.8379	-0.0460254	0.219236	-0.209935	0.833718	1
C3H1orf210	402.645	-0.076121	0.150721	-0.505047	0.613526	1
C3H1orf216	151.086	-0.0416503	0.191078	-0.217976	0.827448	1
C3H1orf226	684.818	-0.181558	0.145659	-1.24646	0.212596	1
C3H1orf228	1.92189	-0.123942	0.202237	-0.612853	0.539974	1
C3H1orf43	1842.68	-0.0332133	0.120739	-0.275084	0.783252	1
C3H1orf50	468.571	0.0302231	0.143911	0.210013	0.833658	1
C3H1orf52	295.324	0.0979272	0.160012	0.612001	0.540537	1
C3H1orf54	132.277	0.224567	0.230618	0.973762	0.330175	1
C3H1orf56	88.2026	-0.148195	0.226791	-0.653443	0.51347	1
C3H1orf68	7858.88	0.0159634	0.229135	0.0696679	0.944458	1
C3H1orf87	2.72151	0.254929	0.192761	1.32251	0.185997	1
C3H1orf94	1.71843	-0.114825	0.188374	-0.609559	0.542154	1
C3H2orf54	1805.43	0.0281177	0.189485	0.14839	0.882035	1
C3H2orf82	0.221889	-0.0396719	0.0647082	-0.613089	0.539817	1
C4BPA	127.71	-0.392293	0.238208	-1.64685	0.099589	1
C4BPB	1.2298	0.0597095	0.127343	0.468887	0.63915	1
C4H7orf25	181.878	-0.107814	0.207293	-0.520105	0.60299	1
C4H7orf31	1.54695	0.047273	0.172587	0.273907	0.784156	1
C4H7orf34	0.810089	-0.0809026	0.122863	-0.65848	0.51023	1
C4H7orf49	296.352	0.0384063	0.215712	0.178045	0.858688	1
C4H7orf55	221.05	0.13432	0.184305	0.728792	0.466129	1
C4H7orf57	771.669	-0.0492441	0.174787	-0.281738	0.778144	1
C4H7orf60	436.082	0.118027	0.175747	0.671573	0.501856	1
C4H7orf62	0.444819	-0.0319238	0.0696496	-0.458349	0.646702	1
C4H7orf72	0.445758	0.0412104	0.0705366	0.584241	0.559058	1
C4H7orf73	7141.92	-0.101294	0.189487	-0.53457	0.592947	1
C5	9.67295	-0.0419245	0.242647	-0.17278	0.862824	1
C5AR1	50.2344	0.579964	0.236484	2.45245	0.0141888	1
C5AR2	319.793	0.187444	0.238696	0.785282	0.432288	1
C5H12orf10	424.453	0.0656088	0.174688	0.375577	0.707232	1
C5H12orf29	480.497	-0.00712191	0.159994	-0.0445136	0.964495	1
C5H12orf4	1.73777	-0.13799	0.190141	-0.725723	0.468009	1
C5H12orf40	0.962406	0.000234886	0.13955	0.00168316	0.998657	1
C5H12orf45	250.963	-0.0235506	0.168177	-0.140035	0.888632	1
C5H12orf50	1.70113	-0.243835	0.187269	-1.30206	0.192896	1
C5H12orf54	1.76158	-0.190212	0.165382	-1.15014	0.250087	1
C5H12orf56	7.73633	0.110635	0.236325	0.468148	0.639679	1
C5H12orf57	633.621	0.156864	0.199193	0.787497	0.430991	1
C5H12orf60	6.26919	-0.200012	0.207947	-0.96184	0.33613	1
C5H12orf66	68.2901	-0.327195	0.230084	-1.42207	0.155006	1
C5H12orf73	389.111	-0.0164325	0.177968	-0.0923341	0.926433	1
C5H12orf75	80.7309	-0.0997956	0.22635	-0.44089	0.659293	1
C5H22orf23	41.118	-0.271402	0.222272	-1.22104	0.222072	1
C6	19.2728	0.1658	0.239311	0.692823	0.48842	1
C6H4orf17	0.658149	-0.098174	0.124788	-0.786728	0.431441	1
C6H4orf19	7.6823	-0.12596	0.237396	-0.530591	0.595703	1
C6H4orf22	3.18393	0.0423661	0.176075	0.240614	0.809854	1
C6H4orf26	1.09465	-0.0970259	0.129746	-0.747812	0.454573	1
C6H4orf3	5602.31	0.130578	0.149809	0.871631	0.383409	1
C6H4orf32	393.301	0.247547	0.213525	1.15934	0.246319	1
C6H4orf48	0.647649	0.0679285	0.0999673	0.679507	0.496817	1
C7	132.398	0.574926	0.237647	2.41924	0.0155529	1
C7H19orf24	197.276	-0.122314	0.179461	-0.681567	0.495513	1
C7H19orf25	226.802	-0.146199	0.189566	-0.771229	0.440571	1
C7H19orf35	1.29864	0.0879427	0.141162	0.62299	0.533291	1
C7H19orf43	804.688	0.0517468	0.192836	0.268346	0.788433	1
C7H19orf44	25.3054	-0.0444384	0.237685	-0.186963	0.851689	1
C7H19orf45	1.03575	-0.0584438	0.159464	-0.3665	0.713992	1
C7H19orf52	261.203	0.0835307	0.176961	0.472028	0.636907	1
C7H19orf53	614.691	-0.0242186	0.192564	-0.125769	0.899915	1
C7H19orf57	967.607	-0.154363	0.237349	-0.650362	0.515458	1
C7H19orf60	986.75	0.0281983	0.2075	0.135896	0.891904	1
C7H19orf66	190.967	0.133662	0.191813	0.696832	0.485908	1
C7H19orf67	8.88054	-0.117758	0.219994	-0.535278	0.592458	1
C7H19orf70	1514.71	-0.101458	0.171849	-0.590393	0.554927	1
C7H19orf71	15.1258	0.131709	0.238698	0.55178	0.581099	1
C7H1orf35	1266.81	0.130795	0.17048	0.767212	0.442955	1
C7H5orf15	1173.21	-0.0208587	0.165211	-0.126255	0.89953	1
C7H5orf24	263.024	0.0898107	0.229519	0.391299	0.695576	1
C7H5orf30	304.307	0.15513	0.149906	1.03485	0.300739	1
C7H5orf45	331.66	-0.101124	0.179607	-0.563027	0.573416	1
C7H5orf46	2044.98	-0.00359933	0.235472	-0.0152856	0.987804	1
C7H5orf63	72.3095	-0.0303479	0.221477	-0.137025	0.891011	1
C8A	5.78812	-0.230252	0.228677	-1.00689	0.313987	1
C8B	5.94435	-0.14822	0.231097	-0.641375	0.521279	1
C8G	286.881	0.0592942	0.234116	0.253268	0.800061	1
C8H4orf27	379.518	-0.236561	0.190505	-1.24175	0.214328	1
C8H8orf58	719.878	-0.171003	0.233643	-0.731896	0.464232	1
C8H8orf74	7.52796	-0.127231	0.209425	-0.607525	0.543503	1
C8H9orf131	1.99249	-0.22428	0.162366	-1.38132	0.167179	1
C8H9orf135	7.68869	0.00383058	0.232264	0.0164924	0.986842	1
C8H9orf152	261.345	-0.276233	0.18519	-1.49162	0.135798	1
C8H9orf153	1.11832	0.0135251	0.15199	0.0889865	0.929093	1
C8H9orf24	381.245	-0.0324483	0.215592	-0.150508	0.880364	1
C8H9orf3	3918.22	0.0741474	0.160816	0.46107	0.644748	1
C8H9orf40	132.507	0.0942282	0.20442	0.460955	0.644831	1
C8H9orf43	60.4866	-0.215356	0.230227	-0.935406	0.349579	1
C8H9orf64	109.557	0.149082	0.21561	0.69144	0.489289	1
C8H9orf72	433.73	0.0717459	0.201222	0.356551	0.721428	1
C8H9orf84	121.044	-0.0570673	0.238976	-0.2388	0.811261	1
C8H9orf85	71.0622	0.0055949	0.227198	0.0246256	0.980354	1
C8H9orf91	321.518	-0.257229	0.181582	-1.4166	0.1566	1
C9	8.62294	-0.199874	0.239652	-0.834017	0.404272	1
C9H6orf118	0.345311	-0.0318362	0.0756436	-0.420872	0.673849	1
C9H6orf120	952.068	-0.0101685	0.178972	-0.0568162	0.954692	1
C9H6orf163	28.2106	-0.0923277	0.231337	-0.399105	0.689816	1
C9H6orf203	179.523	0.043046	0.17014	0.253003	0.800266	1
C9H6orf58	0.33394	0.0366396	0.0653978	0.560257	0.575304	1
CA1	0.335129	0.0344361	0.0655347	0.525464	0.59926	1
CA10	3.39892	-0.128424	0.194738	-0.659473	0.509592	1
CA11	97.8167	-0.292301	0.176217	-1.65875	0.0971656	1
CA12	4409.18	-0.0793269	0.223395	-0.355097	0.722517	1
CA13	2246.47	-0.0734323	0.217914	-0.336978	0.736133	1
CA14	0.352728	-0.0868052	0.0999218	-0.868732	0.384994	1
CA2	2711.89	-0.196239	0.229357	-0.855604	0.392217	1
CA3	24.1491	-0.285182	0.225699	-1.26355	0.206392	1
[truncated: 17,017 more rows]

## Sheet: TWIST2 allelic imbalance
S4 Table. RNA-seq experiments. The table on this sheet shows the differential allelic expression values of TWIST2 in skin biopsies from heterozygous bt/wt cattle. 7 samples from bt/wt and 8 samples from wt/wt cattle were analyzed. All animals were heterozygous for the UMD3.1 chr3:118,689,836A>G variant in the 3'-UTR of the TWIST2 gene). The bt haplotype has a G at this position.
							UMD3.1 chr3:118,689,836A>G (TWIST2, 3'-UTR)
Group	Sample	Belt genotype	Copy number CNV	Phenotype	Developmental stage	Pigmentation of skin biopsy	Reads-A	Reads-G	ratio [G/A	log2(ratio [G/A])	Biopsy site
case	GU466_skin	Bt/wt	5	belted	adult	pigmented	29	14	0.482759	-1.05063	dorsal skin (~5 cm cranial of the belt, pink skin & pigmented hair)
case	GU462_skin_unpigmented	Bt/wt	5	belted	adult	unpigmented	7	3	0.428571	-1.22239	dorsal skin (within the unpigmented belt region; ~5 cm caudal of the belt boundary)
case	GU462_skin_pigmented	Bt/wt	5	belted	adult	pigmented	8	4	0.5	-1	dorsal skin (~5 cm cranial of the belt, pigmented skin & pigmented hair)
case	GU460_skin_unpigmented	Bt/wt	5	belted	adult	unpigmented	16	8	0.5	-1	dorsal skin (within the unpigmented belt region; ~5 cm caudal of the belt boundary)
case	GU460_skin_pigmented	Bt/wt	5	belted	adult	pigmented	16	21	1.3125	0.392317	dorsal skin (~5 cm cranial of the belt, pink skin & pigmented hair)
case	GU456_skin_unpigmented	Bt/wt	5	belted	adult	unpigmented	10	7	0.7	-0.514573	dorsal skin (within the unpigmented belt region; ~5 cm caudal of the belt boundary)
case	GU456_skin_pigmented	Bt/wt	5	belted	adult	pigmented	25	16	0.64	-0.643856	dorsal skin (~5 cm cranial of the belt, pink skin & pigmented hair)
						Mean of the ratios			0.651976	-0.719876
						Standard deviation			0.28372	0.507622
						InterQuartile Range			0.49 - 0.67	-1.03 - -0.58
						N			7	7
control	GU467_skin	wt/wt	2	wildtype	adult	pigmented	26	27	1.03846	0.0544478	dorsal skin
control	p044_1099FS	wildtype		wildtype	fetal	pigmented	18	15	0.833333	-0.263034	fetal frontal skin (85 days)
control	p044_1113FS	wildtype		wildtype	fetal	pigmented	18	9	0.5	-1	fetal frontal skin (67 days)
control	p044_1114FS	wildtype		wildtype	fetal	pigmented	39	21	0.538462	-0.893085	fetal frontal skin (67 days)
control	p044_1136FS	wildtype		wildtype	fetal	pigmented	11	18	1.63636	0.710493	fetal frontal skin (75 days)
control	p044_1139FS	wildtype		wildtype	fetal	pigmented	11	18	1.63636	0.710493	fetal frontal skin (65 days)
control	p044_1148FS	wildtype		wildtype	fetal	pigmented	7	7	1	0	fetal frontal skin (146 days)
control	p044_1154FS	wildtype		wildtype	fetal	pigmented	19	20	1.05263	0.0740006	fetal frontal skin (70 days)
						Mean of the ratios			1.02945	-0.0758355
						Standard deviation			0.402806	0.595695
						InterQuartile Range			0.76 - 1.2	-0.42 - 0.23
						N			8	8
										p = 0.046	T-test (two-tailed)

## Sheet: Sample overview
S4 Table. Overview of the samples that were used for the RNA-seq experiments.
Sample	Belt genotype	Copy number CNV	Genotype at UMD3.1 chr3:118,689,836A>G (TWIST2, 3'-UTR)	Phenotype	Developmental stage	Pigmentation of skin biopsy
BG155_skin	Bt/Bt	8	G/G	belted	adult	pigmented
GU448_skin	Bt/wt	5	G/G	belted	adult	pigmented
GU449_skin	wt/wt	n.d.	G/G	wildtype	adult	pigmented
GU456_skin_unpigmented	Bt/wt	5	A/G	belted	adult	unpigmented
GU456_skin_pigmented	Bt/wt	5	A/G	belted	adult	pigmented
GU460_skin_unpigmented	Bt/wt	5	A/G	belted	adult	unpigmented
GU460_skin_pigmented	Bt/wt	5	A/G	belted	adult	pigmented
GU462_skin_unpigmented	Bt/wt	5	A/G	belted	adult	unpigmented
GU462_skin_pigmented	Bt/wt	5	A/G	belted	adult	pigmented
GU466_skin	Bt/wt	5	A/G	belted	adult	pigmented
GU467_skin	wt/wt	2	A/G	wildtype	adult	pigmented
GU468_skin	wt/wt	2	A/A	wildtype	adult	pigmented
GU469_skin	Bt/wt	5	G/G	belted	adult	pigmented
p044_1099FS	wildtype	n.d.	A/G	wildtype	fetal	pigmented
p044_1113FS	wildtype	n.d.	A/G	wildtype	fetal	pigmented
p044_1114FS	wildtype	n.d.	A/G	wildtype	fetal	pigmented
p044_1136FS	wildtype	n.d.	A/G	wildtype	fetal	pigmented
p044_1139FS	wildtype	n.d.	A/G	wildtype	fetal	pigmented
p044_1148FS	wildtype	n.d.	A/G	wildtype	fetal	pigmented
p044_1154FS	wildtype	n.d.	A/G	wildtype	fetal	pigmented
